# Supplementary material for: Social media popularity and election results: A study of the 2016 Taiwanese general election
Source: PLoS One. 2018 Nov 28;13(11):e0208190. doi: 10.1371/journal.pone.0208190 (PMC6261632; doi:10.1371/journal.pone.0208190)
Supplement: S1 File — (CSV) [file pone.0208190.s001.csv]

Candidate	District	LPa	LR(LPa)	LPo	LR(LPo)	Wiki views	WR	RoE	P	Party	Vote share
1	Taipei1	37573	0.4143	1592.3857		614	0.2934	0.5565	0.336	1	0.4377
2	Taipei1	31857	0.3513	1423.3014		1443	0.6894	0.4055	0.292	2	0.5081
3	Taipei1	0	0	0		36	0.0172	0	0	7	0.002
4	Taipei1	21266	0.2345	0		0	0	0	0	4	0.0502
5	Taipei1	0	0	0		0	0	0	0	8	0.0018
6	Taipei2	302	0.0041	58.1857		19	0.0141	0	0	0	0.0074
7	Taipei2	0	0	0		0	0	0	0	7	0.0047
8	Taipei2	8556	0.1153	0		0	0	0	0	9	0.0196
9	Taipei2	0	0	0		0	0	0	0	8	0.0086
10	Taipei2	25181	0.3393	1323.7143		1041	0.7723	0.4847	0.179	10	0.3642
11	Taipei2	40173	0.5413	1628.34		288	0.2136	0.5004	0.292	2	0.5929
12	Taipei2	0	0	0		0	0	0	0	11	0.0023
13	Taipei3	0	0	0	0	0	0	0	0	12	0.0028
14	Taipei3	172583	0.765	2151.54	0.3489	413	0.2133	0.423	0.3302	0	0.3841
15	Taipei3	888	0.0039	12	0.0019	0	0	0	0	7	0.0041
16	Taipei3	0	0	0	0	0	0	0	0	0	0.0018
17	Taipei3	0	0	0	0	0	0	0	0	13	0.0023
18	Taipei3	805	0.0036	131.2708	0.0213	0	0	0	0	0	0.0075
19	Taipei3	13282	0.0589	452.3889	0.0734	413	0.2133	0	0.0096	14	0.1234
20	Taipei3	0	0	0	0	0	0	0	0	15	0.0037
21	Taipei3	491	0.0022	3	0.0005	0	0	0	0	0	0.0031
22	Taipei3	37543	0.1664	3415.963	0.554	1110	0.5733	0.5607	0.2438	1	0.4668
23	Taipei4	155	0.0009	0		0	0	0	0	0	0.0116
24	Taipei4	12658	0.0765	610.1125		317	0.2657	0	0	14	0.0478
25	Taipei4	94326	0.5703	1292.7576		607	0.5088	0.5101	0.265	3	0.3986
26	Taipei4	0	0	0		0	0	0	0	13	0.0011
27	Taipei4	0	0	0		0	0	0	0	7	0.0026
28	Taipei4	42074	0.2544	2227.7013		269	0.2255	0.4822	0.307	1	0.4173
29	Taipei4	12067	0.073	187.62		0	0	0	0	5	0.0635
30	Taipei4	4105	0.0248	0		0	0	0	0	6	0.057
31	Taipei5	934	0.0128	177.4894	0.0331	547	0.0865	0.5525	0.304	1	0.4558
32	Taipei5	579	0.0079	10.1348	0.0019	0	0	0	0	7	0.0053
33	Taipei5	0	0	0	0	0	0	0	0	0	0.0035
34	Taipei5	72	0.001	3	0.0006	0	0	0	0	12	0.0028
35	Taipei5	0	0	0	0	0	0	0	0	0	0.0102
36	Taipei5	71496	0.9783	5175.0067	0.9645	5151	0.8149	0.4242	0.301	6	0.4952
37	Taipei5	0	0	0	0	623	0.0986	0	0	16	0.0269
38	Taipei6	1178	0.0271	0		36	0.0168	0	0	16	0.0123
39	Taipei6	20607	0.4743	660.5739		1118	0.5202	0.2994	0.101	14	0.3535
40	Taipei6	1529	0.0352	17.5		0	0	0	0	0	0.0184
41	Taipei6	4928	0.1134	0		406	0.1889	0	0	0	0.02
42	Taipei6	0	0	0		0	0	0	0	7	0.0082
43	Taipei6	2426	0.0558	42.4667		102	0.0475	0	0	0	0.0256
44	Taipei6	0	0	0		0	0	0	0	0	0.0016
45	Taipei6	0	0	0		189	0.0879	0	0	17	0.0306
46	Taipei6	4399	0.1012	263.9437		0	0	0	0	9	0.03
47	Taipei6	1147	0.0264	61.1333		242	0.1126	0.6002	0.383	1	0.4609
48	Taipei6	274	0.0063	4.3077		0	0	0	0	12	0.0011
49	Taipei6	6961	0.1602	390.4925		56	0.0261	0	0	4	0.0371
50	Taipei7	0	0	0	0	0	0	0	0	0	0.0064
51	Taipei7	21057	0.1448	544.2524	0.0781	424	0.3066	0.2399	0	14	0.1073
52	Taipei7	0	0	0	0	0	0	0	0	0	0.0037
53	Taipei7	0	0	0	0	0	0	0	0	13	0.0041
54	Taipei7	0	0	0	0	0	0	0	0	12	0.0013
55	Taipei7	0	0	0	0	0	0	0	0	7	0.0035
56	Taipei7	41717	0.2869	2001.0175	0.2873	312	0.2256	0.6296	0.36	1	0.4504
57	Taipei7	82640	0.5683	4419.5469	0.6346	647	0.4678	0.2399	0.223	0	0.4228
58	Taipei8	13085	0.1391	428.0541	0.1208	1104	0.5308	0.29	0.157	0	0.3579
59	Taipei8	0	0	0	0	0	0	0	0	0	0.0063
60	Taipei8	37262	0.3962	1437.3077	0.4056	909	0.437	0.0199	0	14	0.1248
61	Taipei8	43545	0.463	1665.2593	0.4699	67	0.0322	0.6342	0.364	1	0.4669
62	Taipei8	150	0.0016	13.2222	0.0037	0	0	0	0	18	0.0047
63	Taipei8	0	0	0	0	0	0	0	0	0	0.0091
64	Kaohsiung1	28716	0.6904	1794.3443	0.5283	291	1	0.5431	0.3302	2	0.5902
65	Kaohsiung1	12879	0.3096	1601.9857	0.4717	0	0	0.4568	0.2438	1	0.3961
66	Kaohsiung1	0	0	0	0	0	0	0	0	19	0.0045
67	Kaohsiung1	0	0	0	0	0	0	0	0	13	0.009
68	Kaohsiung2	39032	0.7843	1448.1628	0.7579	70	1	0.5042	0.3302	2	0.6323
69	Kaohsiung2	10508	0.2112	462.5176	0.2421	0	0	0.4838	0.2438	1	0.3491
70	Kaohsiung2	0	0	0	0	0	0	0	0	19	0.0035
71	Kaohsiung2	0	0	0	0	0	0	0	0	16	0.0098
72	Kaohsiung2	224	0.0045	0	0	0	0	0	0	11	0.005
73	Kaohsiung3	5048	0.1555	525.875	0.3261	79	0.231	0	0	9	0.0604
74	Kaohsiung3	0	0	0	0	0	0	0	0	0	0.0101
75	Kaohsiung3	5052	0.1556	59.3626	0.0368	132	0.386	0.4872	0.34	1	0.3861
76	Kaohsiung3	22359	0.6888	1027.1899	0.637	131	0.383	0.4609	0.41	2	0.535
77	Kaohsiung3	0	0	0	0	0	0	0	0	12	0.0082
78	Kaohsiung4	5079	0.3973	158.3441	0.3562	0	0	0.3396	0.2438	1	0.2321
79	Kaohsiung4	0	0	0	0	0	0	0	0	19	0.0125
80	Kaohsiung4	7706	0.6027	286.1724	0.6438	101	1	0.6481	0.3302	2	0.7553
81	Kaohsiung5	12378	0.391	604.4565	0.6884	118	0.3224	0.4294	0.2438	1	0.3859
82	Kaohsiung5	18970	0.5992	273.622	0.3116	248	0.6776	0.5575	0.3302	2	0.5943
83	Kaohsiung5	0	0	0	0	0	0	0	0	13	0.0077
84	Kaohsiung5	311	0.0098	0	0	0	0	0	0	15	0.0119
85	Kaohsiung6	34506	0.2489	1384.7297	0.171	105	0.4953	0.472	0.2438	1	0.3978
86	Kaohsiung6	104132	0.7511	6715.1364	0.829	107	0.5047	0.5279	0.3302	2	0.5893
87	Kaohsiung6	0	0	0	0	0	0	0	0	13	0.0128
88	Kaohsiung7	119585	0.9179	2231.3253	0.9308	158	0.5985	0.5337	0.3302	2	0.605
89	Kaohsiung7	0	0	0	0	0	0	0	0	13	0.005
90	Kaohsiung7	10697	0.0821	165.781	0.0692	64	0.2424	0.4525	0.2438	1	0.3408
91	Kaohsiung7	0	0	0	0	0	0	0	0.0215	6	0.0372
92	Kaohsiung7	0	0	0	0	42	0.1591	0	0	0	0.0118
93	Kaohsiung8	0	0	0	0	0	0	0	0	15	0.0114
94	Kaohsiung8	0	0	0	0	0	0	0	0	17	0.0132
95	Kaohsiung8	0	0	0	0	0	0	0	0.0215	6	0.0519
96	Kaohsiung8	3447	0.1196	178.2593	0.1238	0	0	0.4493	0.2438	1	0.3161
97	Kaohsiung8	56	0.0019	0	0	13	0.1161	0	0	20	0.0087
98	Kaohsiung8	26	0.0009	0	0	0	0	0	0	19	0.007
99	Kaohsiung8	25283	0.8775	1261.8256	0.8762	99	0.8839	0.5196	0.3302	2	0.5913
100	Kaohsiung9	2643	0.0838	83.8367	0.0386	0	0	0	0.014	4	0.04
101	Kaohsiung9	25804	0.8182	1529.1366	0.7032	64	0.2723	0.5888	0.399	2	0.6057
102	Kaohsiung9	2599	0.0824	518.125	0.2383	171	0.7277	0.3842	0.229	1	0.3443
103	Kaohsiung9	493	0.0156	43.4444	0.02	0	0	0.0151	0	19	0.0098
104	NTC1	21279	0.3469	1208.4688	0.2338	397	0.282	0.5077	0.387	1	0.4087
105	NTC1	1148	0.0187	31.5556	0.0061	63	0.0447	0	0	16	0.0247
106	NTC1	586	0.0096	51	0.0099	0	0	0	0	8	0.0066
107	NTC1	38221	0.6232	3864.5714	0.7476	948	0.6733	0.4244	0.238	2	0.5327
108	NTC1	100	0.0016	13.425	0.0026	0	0	0	0	0	0.0235
109	NTC1	0	0	0	0	0	0	0	0	13	0.0035
110	NTC2	10108	0.2619	852.931	0.3405	135	0.3824	0.3951	0.2438	1	0.3125
111	NTC2	28487	0.7381	1652.1351	0.6595	218	0.6176	0.5872	0.3302	2	0.6874
112	NTC3	0	0	0	0	0	0	0	0	12	0.0036
113	NTC3	0	0	0	0	0	0	0.0146	0	8	0.003
114	NTC3	21628	0.5735	1152.661	0.5861	0	0	0.4873	0.2438	1	0.3543
115	NTC3	11108	0.2945	533.4766	0.2713	180	0.559	0.4925	0.3302	2	0.5454
116	NTC3	4577	0.1214	261.6296	0.133	142	0.441	0	0.0242	3	0.0755
117	NTC3	190	0.005	0	0	0	0	0	0	20	0.0062
118	NTC3	212	0.0056	18.8333	0.0096	0	0	0	0	16	0.0074
119	NTC3	0	0	0	0	0	0	0	0	0	0.0017
120	NTC3	0	0	0	0	0	0	0	0	0	0.0024
121	NTC4	2641	0.0511	104.6545	0.0201	77	0.2492	0	0.0096	14	0.0464
122	NTC4	40419	0.7824	3954.2447	0.7601	159	0.5146	0.466	0.3302	2	0.6298
123	NTC4	14	0.0003	2.3333	0.0004	0	0	0	0	12	0.0154
124	NTC4	8575	0.166	1141.1333	0.2193	73	0.2362	0.5107	0.2438	1	0.294
125	NTC4	0	0	0	0	0	0	0	0	13	0.0027
126	NTC4	11	0.0002	0	0	0	0	0.0091	0	21	0.0045
127	NTC4	0	0	0	0	0	0	0	0	0	0.0068
128	NTC5	77685	0.7508	3546.9688	0.8042	278	0.5816	0.4568	0.399	2	0.5611
129	NTC5	841	0.0081	68.7097	0.0156	0	0	0	0	6	0.0312
130	NTC5	24942	0.2411	794.6444	0.1802	200	0.4184	0.5277	0.286	1	0.4076
131	NTC6	185	0.0031	13.2195		0	0	0	0	18	0.0052
132	NTC6	419	0.007	3.9063		0	0	0	0	16	0.0123
133	NTC6	7777	0.1303	292.5273		0	0	0	0	9	0.0178
134	NTC6	5676	0.0951	252.95		83	0.3843	0	0.032	3	0.0278
135	NTC6	0	0	0		0	0	0	0	0	0.0069
136	NTC6	1824	0.0306	41.2931		0	0	0	0	4	0.0048
137	NTC6	1167	0.0196	161.3667		0	0	0	0	15	0.0032
138	NTC6	25697	0.4305	0		0	0	0.5339	0.304	1	0.3955
139	NTC6	16942	0.2838	702.0196		133	0.6157	0.4584	0.335	2	0.5261
140	NTC7	378	0.004	2.0417	0.0005	0	0	0	0	8	0.0132
141	NTC7	57978	0.6189	3043.5195	0.7192	248	0.249	0.4281	0.3302	2	0.5361
142	NTC7	15578	0.1663	325.7843	0.077	617	0.6195	0	0	0	0.0522
143	NTC7	19752	0.2108	860.7143	0.2034	131	0.1315	0.443	0.2438	1	0.3984
144	NTC8	964	0.1436	87.878	0.2183	122	0.3398	0.3978	0.3302	2	0.5366
145	NTC8	4853	0.7227	266.1343	0.661	237	0.6602	0.4821	0.2438	1	0.4042
146	NTC8	431	0.0642	48.6	0.1207	0	0	0	0	0	0.0391
147	NTC8	467	0.0695	0	0	0	0	0	0	15	0.0085
148	NTC8	0	0	0	0	0	0	0	0	8	0.007
149	NTC8	0	0	0	0	0	0	0	0	12	0.0043
150	NTC9	30488	0.691	219.3462	0.2655	0	0	0	0	22	0.0192
151	NTC9	6271	0.1421	310.1974	0.3755	46	0.1377	0	0.0088	4	0.1505
152	NTC9	58	0.0013	5.0952	0.0062	0	0	0.003	0	8	0.01
153	NTC9	7307	0.1656	291.5075	0.3529	72	0.2156	0.4883	0.2438	1	0.5243
154	NTC9	0	0	0	0	216	0.6467	0.2755	0.3302	0	0.2956
155	NTC10	62	0.0075	0	0	98	0.3843	0.4767	0.2438	1	0.3846
156	NTC10	8085	0.9837	581.2558	0.9985	157	0.6157	0.4338	0.3302	2	0.585
157	NTC10	72	0.0088	0.8889	0.0015	0	0	0	0	11	0.0303
158	NTC11	17297	0.4984	510.9333	0.4292	200	0.2967	0.6656	0.2438	1	0.51
159	NTC11	13690	0.3945	468.869	0.3938	346	0.5134	0	0.0088	14	0.122
160	NTC11	3718	0.1071	210.7222	0.177	128	0.1899	0.3343	0.3302	2	0.3679
161	NTC12	0	0	0		0	0	0	0	13	0.0163
162	NTC12	20384	0.3771	0		313	0.0897	0.4207	0.2438	1	0.4371
163	NTC12	31530	0.5833	1028.0625		3176	0.9103	0.3591	0.3517	6	0.5151
164	NTC12	2143	0.0396	111.5741		0	0	0	0	9	0.0313
165	Taichung1	0	0	0	0	0	0	0	0	0	0.0085
166	Taichung1	0	0	0	0	0	0	0	0	12	0.0064
167	Taichung1	0	0	0	0	0	0	0	0	19	0.0036
168	Taichung1	137435	0.9244	6350.8286	0.8982	119	0.5805	0.5454	0.3302	2	0.6013
169	Taichung1	11238	0.0756	720.1094	0.1018	86	0.4195	0.437	0.2438	1	0.3799
170	Taichung2	32246	0.3989	1436.3939	0.2307	207	0.2305	0.402	0.222	2	0.4371
171	Taichung2	30022	0.3714	2090.5	0.3357	395	0.4399	0.5979	0.251	1	0.4665
172	Taichung2	0	0	0	0	0	0	0	0	0	0.0068
173	Taichung2	18564	0.2297	2700.6531	0.4337	296	0.3296	0	0.097	0	0.0895
174	Taichung3	55271	0.2329	3084.5287	0.1837	478	0.1286	0.5752	0.3555	1	0.4515
175	Taichung3	0	0	0	0	0	0	0	0	15	0.0097
176	Taichung3	182085	0.7671	13703.6667	0.8163	3238	0.8714	0.3738	0.2715	6	0.5386
177	Taichung4	8333	0.1146	102.55	0.0213	0	0	0	0.0088	4	0.0294
178	Taichung4	30390	0.418	2699.5	0.5597	188	0.5893	0.4633	0.3302	2	0.5277
179	Taichung4	30220	0.4157	1870.1579	0.3877	131	0.4107	0.511	0.2438	1	0.3676
180	Taichung4	3703	0.0509	145.0959	0.0301	0	0	0	0	9	0.0512
181	Taichung4	53	0.0007	6	0.0012	0	0	0	0	0	0.0217
182	Taichung4	0	0	0	0	0	0	0	0	11	0.002
183	Taichung5	14930	0.6297	218.0461	0.1773	73	0.216	0	0	9	0.0688
184	Taichung5	0	0	0	0	0	0	0	0	0	0.0163
185	Taichung5	4056	0.1711	785.8889	0.6392	173	0.5118	0.5786	0.2438	1	0.5151
186	Taichung5	4725	0.1993	225.6176	0.1835	92	0.2722	0.4091	0.3378	5	0.3996
187	Taichung6	31055	0.7008	2024.44	0.7635	123	0.2536	0.5178	0.3302	2	0.5574
188	Taichung6	13260	0.2992	626.9322	0.2365	362	0.7464	0.4548	0.2438	1	0.4053
189	Taichung6	0	0	0	0	0	0	0.0123	0	0	0.0372
190	Taichung7	2942	0.53	223.3333	0.4834	142	0.7358	0.503	0.3302	2	0.6307
191	Taichung7	2609	0.47	238.6667	0.5166	51	0.2642	0.46	0.2438	1	0.3504
192	Taichung7	0	0	0	0	0	0	0	0	15	0.0187
193	Taichung8	0	0	0	0	0	0	0	0	0	0.0178
194	Taichung8	25337	0.5315	574.6311	0.3047	169	0.619	0.4477	0.2438	1	0.4961
195	Taichung8	22336	0.4685	1311.1802	0.6953	104	0.381	0.3947	0.3302	2	0.4859
196	Tainan1	729	0.015	0		0	0	0.2427	0.2438	1	0.2217
197	Tainan1	0	0	0		0	0	0	0	19	0.0126
198	Tainan1	170	0.0035	8.2609		0	0	0	0	0	0.0534
199	Tainan1	47667	0.9815	2625.0345		88	1	0.6308	0.3302	2	0.7122
200	Tainan2	25298	0.9387	2566.6818	0.9987	159	1	0.6808	0.3302	2	0.7646
201	Tainan2	1426	0.0529	3.4407	0.0013	0	0	0.296	0.2438	1	0.1866
202	Tainan2	0	0	0	0	0	0	0	0	19	0.0135
203	Tainan2	0	0	0	0	0	0	0	0	11	0.024
204	Tainan2	226	0.0084	0	0	0	0	0	0	0	0.011
205	Tainan3	13614	0.2894	1090.5	0.5338	516	0.6954	0.3722	0.2438	1	0.2572
206	Tainan3	1770	0.0376	83.4717	0.0409	0	0	0	0.0088	4	0.0251
207	Tainan3	31666	0.673	868.8824	0.4253	226	0.3046	0.6166	0.3302	2	0.7137
208	Tainan3	0	0	0	0	0	0	0	0	19	0.0038
209	Tainan4	10979	0.4733	813.52		123	0.4169	0.5302	0.3302	2	0.5889
210	Tainan4	0	0	0		0	0	0	0	19	0.0054
211	Tainan4	2049	0.0883	0		61	0.2068	0.4697	0.2438	1	0.3246
212	Tainan4	0	0	0		0	0	0	0	12	0.0015
213	Tainan4	10168	0.4384	345.7083		111	0.3763	0	0	14	0.0455
214	Tainan4	0	0	0		0	0	0	0.0215	6	0.0339
215	Tainan5	141824	0.9802	4699.6154	0.9656	145	0.7513	0.5223	0.3302	2	0.7204
216	Tainan5	42	0.0003	7.75	0.0016	0	0	0	0	18	0.0187
217	Tainan5	2472	0.0171	159.6615	0.0328	48	0.2487	0.4625	0.2438	1	0.2427
218	Tainan5	350	0.0024	0	0	0	0	0	0	19	0.0179
219	Taoyuan1	8037	0.1898	667.8571	0.4187	253	0.3329	0.4465	0.222	2	0.4725
220	Taoyuan1	23513	0.5553	592.2381	0.3713	167	0.2197	0.5534	0.344	1	0.4405
221	Taoyuan1	10794	0.2549	334.8625	0.21	340	0.4474	0	0	14	0.0868
222	Taoyuan2	1310	0.159	21.9756		0	0	0	0	16	0.0182
223	Taoyuan2	0	0	0		0	0	0	0	7	0.0035
224	Taoyuan2	4785	0.5809	0		180	0.5678	0.5021	0.2438	1	0.4272
225	Taoyuan2	0	0	0		0	0	0	0.0215	6	0.045
226	Taoyuan2	2142	0.26	143.8235		137	0.4322	0.4978	0.3302	2	0.5016
227	Taoyuan2	0	0	0		0	0	0	0	0	0.0042
228	Taoyuan3	7356	0.1027	0		0	0	0	0	4	0.0503
229	Taoyuan3	31350	0.4376	824.4494		109	0.4258	0.3992	0.333	2	0.4448
230	Taoyuan3	4674	0.0652	187.9057		0	0	0	0	0	0.0548
231	Taoyuan3	0	0	0		0	0	0	0	11	0.0028
232	Taoyuan3	28263	0.3945	423.2405		147	0.5742	0.5385	0.395	1	0.4471
233	Taoyuan4	5175	0.2765	312.3958	0.3108	131	0.4502	0.582	0.2438	1	0.4995
234	Taoyuan4	13541	0.7235	692.6139	0.6892	160	0.5498	0.4064	0.3302	2	0.5004
235	Taoyuan5	15529	0.3369	464.5692	0.3086	129	0.4607	0.4529	0.2438	1	0.4386
236	Taoyuan5	0	0	0	0	0	0	0	0	0	0.005
237	Taoyuan5	8893	0.1929	274.8889	0.1826	38	0.1357	0	0.0088	4	0.1079
238	Taoyuan5	21626	0.4692	765.7794	0.5087	113	0.4036	0.3513	0.3302	2	0.4219
239	Taoyuan5	0	0	0	0	0	0	0	0	0	0.0211
240	Taoyuan5	48	0.001	0	0	0	0	0.0024	0	8	0.0052
241	Taoyuan6	12	0.0004	0.2667	0.0002	0	0	0.0837	0	23	0.0164
242	Taoyuan6	13107	0.3987	387.0986	0.2911	215	0.5231	0.3127	0.3302	0	0.4652
243	Taoyuan6	0	0	0	0	0	0	0	0	7	0.0077
244	Taoyuan6	18690	0.5685	898.2727	0.6755	151	0.3674	0.6034	0.2438	1	0.4606
245	Taoyuan6	18	0.0005	0	0	0	0	0	0	0	0.0048
246	Taoyuan6	1050	0.0319	44.0625	0.0331	45	0.1095	0	0	14	0.0449
247	Yilan C	19353	0.6077	386.5941	0.4851	80	1	0.5169	0.3302	2	0.5367
248	Yilan C	2179	0.0684	51.5	0.0646	0	0	0	0	0	0.032
249	Yilan C	0	0	0	0	0	0	0	0	15	0.0047
250	Yilan C	4101	0.1288	142.8039	0.1792	0	0	0.483	0.2438	1	0.2825
251	Yilan C	19	0.0006	0	0	0	0	0	0	24	0.0028
252	Yilan C	0	0	0	0	0	0	0	0	12	0.0042
253	Yilan C	5078	0.1594	173.0619	0.2172	0	0	0	0.0096	14	0.0478
254	Yilan C	1118	0.0351	43	0.054	0	0	0	0	0	0.0889
255	Hsinchu C	55040	0.6535	479.6923	0.3513	161	0.3169	0.6169	0.2438	1	0.3674
256	Hsinchu C	0	0	0	0	0	0	0	0	0	0.0109
257	Hsinchu C	21309	0.253	535.7881	0.3924	218	0.4291	0.3704	0.3302	0	0.3347
258	Hsinchu C	1270	0.0151	0	0	0	0	0	0	19	0.0035
259	Hsinchu C	0	0	0	0	0	0	0	0	8	0.0063
260	Hsinchu C	55	0.0007	1.3939	0.001	0	0	0	0	15	0.0059
261	Hsinchu C	846	0.01	120.5333	0.0883	0	0	0	0	9	0.0213
262	Hsinchu C	5698	0.0677	228	0.167	129	0.2539	0	0.0088	4	0.2496
263	Miaoli C1	5473	0.1123	240.8367	0.2276	77	0.261	0.385	0.3302	2	0.3586
264	Miaoli C1	19995	0.4103	285.0926	0.2694	100	0.339	0	0.0088	4	0.1734
265	Miaoli C1	12	0.0002	0	0	0	0	0.0324	0	0	0.023
266	Miaoli C1	21063	0.4322	491.4038	0.4643	71	0.2407	0.5681	0.2438	1	0.4226
267	Miaoli C1	2189	0.0449	40.9588	0.0387	47	0.1593	0	0	11	0.0223
268	Miaoli C2	1040	0.0606	22.5902	0.0326	0	0	0	0	0	0.0209
269	Miaoli C2	3013	0.1755	289.5854	0.4185	82	0.4141	0.7165	0.2438	1	0.499
270	Miaoli C2	0	0	0	0	0	0	0	0	0	0.0304
271	Miaoli C2	13114	0.7639	379.8148	0.5489	116	0.5859	0.2834	0.3302	2	0.446
272	Miaoli C2	0	0	0	0	0	0	0	0	11	0.0035
273	Changhua C1	31313	0.8277	2237.0571	0.8902	527	0.7913	0.3499	0.3302	2	0.438
274	Changhua C1	6519	0.1723	275.9294	0.1098	139	0.2087	0.3521	0.2438	1	0.5619
275	Changhua C2	8940	0.1882	280.0423	0.192	0	0	0	0	4	0.028
276	Changhua C2	27363	0.5761	772.0364	0.5293	135	0.3782	0.5546	0.264	1	0.4001
277	Changhua C2	4416	0.093	336.6087	0.2308	90	0.2521	0.4453	0.252	2	0.4507
278	Changhua C2	2146	0.0452	17.7143	0.0121	0	0	0	0	0	0.0052
279	Changhua C2	127	0.0027	0	0	132	0.3697	0	0	0	0.0761
280	Changhua C2	0	0	0	0	0	0	0	0	0	0.004
281	Changhua C2	4509	0.0949	52.1758	0.0358	0	0	0	0	25	0.0355
282	Changhua C3	0	0	0	0	0	0	0	0	11	0.0118
283	Changhua C3	11957	0.6878	385.8095	0.3928	156	0.5632	0.5589	0.2438	1	0.4095
284	Changhua C3	3914	0.2251	226.2632	0.2304	52	0.1877	0	0.0242	3	0.1137
285	Changhua C3	0	0	0	0	0	0	0	0.0215	6	0.019
286	Changhua C3	1513	0.087	370.1739	0.3769	69	0.2491	0.441	0.3302	2	0.4458
287	Changhua C4	12456	0.6492	325.9877	0.4228	60	0.4348	0.5023	0.3302	2	0.5723
288	Changhua C4	6731	0.3508	445.0185	0.5772	78	0.5652	0.4976	0.2438	1	0.4276
289	Nantou C1	6344	0.6872	146.1818	0.2807	80	0.5556	0.6026	0.2438	1	0.5477
290	Nantou C1	2888	0.3128	374.6462	0.7193	64	0.4444	0.3855	0.3302	2	0.4522
291	Nantou C2	36212	0.7154	2807.7692	0.7183	126	0.84	0.4568	0.205	2	0.4335
292	Nantou C2	14406	0.2846	1100.9385	0.2817	24	0.16	0.5431	0.361	1	0.5664
293	Yunlin C1	45144	0.7746	2527.4947	0.7583	282	1	0.4955	0.331	2	0.5372
294	Yunlin C1	12813	0.2199	805.576	0.2417	0	0	0.5044	0.082	1	0.428
295	Yunlin C1	323	0.0055	0	0	0	0	0	0	16	0.0346
296	Yunlin C2	0	0	0	0	0	0	0	0.0215	6	0.0407
297	Yunlin C2	0	0	0	0	0	0	0	0	16	0.0158
298	Yunlin C2	20645	0.3873	274.5714	0.6337	43	0.2139	0.3709	0.2438	1	0.2616
299	Yunlin C2	32663	0.6127	158.7368	0.3663	158	0.7861	0.6098	0.3302	2	0.6817
300	Chiayi C1	0	0	0	0	0	0	0	0	0	0.0159
301	Chiayi C1	20385	0.9904	883.3148	0.6248	164	1	0.4969	0.3302	2	0.5296
302	Chiayi C1	197	0.0096	530.55	0.3752	0	0	0.503	0.2438	1	0.4543
303	Chiayi C2	4328	0.6242	779	0.9262	166	1	0.5519	0.3302	2	0.6518
304	Chiayi C2	0	0	0	0	0	0	0	0	12	0.0295
305	Chiayi C2	2606	0.3758	62.1034	0.0738	0	0	0.448	0.2438	1	0.3186
306	Pingtung C1	0	0	0	0	38	0.4471	0.3396	0.2438	1	0.3
307	Pingtung C1	6440	1	175	1	47	0.5529	0.582	0.3302	2	0.6999
308	Pingtung C2	23043	0.5662	1188.8788		200	0.4662	0.4849	0.3275	2	0.5254
309	Pingtung C2	17657	0.4338	0		229	0.5338	0.515	0.333	1	0.4745
310	Pingtung C3	13071	0.7299	0		76	0.4176	0	0	0	0.3288
311	Pingtung C3	0	0	0		0	0	0	0	19	0.0048
312	Pingtung C3	2676	0.1494	154.3333		106	0.5824	0.6664	0.3302	2	0.5332
313	Pingtung C3	956	0.0534	105.7586		0	0	0.3223	0.2438	1	0.128
314	Pingtung C3	1206	0.0673	3.6667		0	0	0	0	11	0.0029
315	Taitung C	1398	0.1068	66.5	0.2086	0	0	0.296	0.2438	1	0.3581
316	Taitung C	11697	0.8932	252.2987	0.7914	95	1	0.4159	0.3302	2	0.6418
317	Hualien C	0	0	0	0	0	0	0	0	0	0.0153
318	Hualien C	58896	0.9723	3046.6136	0.9893	759	0.8268	0.2588	0.3443	2	0.5377
319	Hualien C	745	0.0123	11.3556	0.0037	0	0	0.0152	0	24	0.0111
320	Hualien C	933	0.0154	21.5417	0.007	159	0.1732	0.4471	0.3127	1	0.4358
321	Penghu C	1702	0.3072	11.6694	0.0496	30	0.3846	0	0	16	0.0365
322	Penghu C	2415	0.4358	182.2813	0.7745	48	0.6154	0.5343	0.3302	2	0.554
323	Penghu C	0	0	0	0	0	0	0	0	18	0.0095
324	Penghu C	1424	0.257	41.4	0.1759	0	0	0.4656	0.2438	1	0.3999
325	Keelung	793	0.0055	89.8	0.0219	0	0	0	0	4	0.1003
326	Keelung	43157	0.2976	1097.4634	0.2671	147	0.1986	0	0.1083	3	0.1236
327	Keelung	74300	0.5123	2117.0597	0.5152	423	0.5716	0.5239	0.2437	1	0.3614
328	Keelung	26773	0.1846	805.1688	0.1959	170	0.2297	0.4017	0.2163	2	0.4145
329	Hsinchu	176742	0.7078	2007.7296	0.4373	567	0.3447	0.4184	0.242	2	0.4133
330	Hsinchu	0	0	0	0	0	0	0	0	0	0.0059
331	Hsinchu	0	0	0	0	0	0	0	0	11	0.0021
332	Hsinchu	1637	0.0066	78.7797	0.0172	104	0.0632	0	0.014	3	0.0191
333	Hsinchu	105	0.0004	0	0	0	0	0	0	15	0.0032
334	Hsinchu	300	0.0012	8.68	0.0019	0	0	0	0	0	0.0189
335	Hsinchu	1028	0.0041	834.1875	0.1817	0	0	0	0	0	0.0054
336	Hsinchu	0	0	0	0	0	0	0.0059	0	0	0.0017
337	Hsinchu	38969	0.1561	1036.4082	0.2257	282	0.1714	0.5327	0.2363	1	0.3645
338	Hsinchu	30913	0.1238	625.9298	0.1363	692	0.4207	0	0.1433	6	0.1655
339	Chiayi	16948	0.315	908.6222	0.37	122	0.041	0.4852	0.186	1	0.3566
340	Chiayi	152	0.0028	51.9344	0.0211	0	0	0	0.063	0	0.089
341	Chiayi	35550	0.6607	1491.3924	0.6073	129	0.0434	0.4882	0.3475	2	0.5395
342	Chiayi	1155	0.0215	3.8983	0.0016	2721	0.9155	0	0	0	0.0148
343	Lianjiang C	374	0.1212	0		39	0.7222	0.9667	0.2438	1	0.6806
344	Lianjiang C	0	0	0		0	0	0	0	0	0.1767
345	Lianjiang C	2712	0.8788	35.339		15	0.2778	0	0	16	0.1176
346	Lianjiang C	0	0	0		0	0	0	0	19	0.0248
347	Kinmen C	0	0	0	0	0	0	0	0	0	0.0178
348	Kinmen C	1993	0.2688	337.619	0.3324	135	0.6716	0	0.2403	2	0.2307
349	Kinmen C	2462	0.3321	508.3636	0.5005	0	0	0	0	15	0.0183
350	Kinmen C	0	0	0	0	0	0	0	0	0	0.0184
351	Kinmen C	0	0	0	0	0	0	0.3295	0.2823	1	0.4508
352	Kinmen C	0	0	0	0	0	0	0	0	0	0.0013
353	Kinmen C	1207	0.1628	48.0833	0.0473	0	0	0	0	18	0.0031
354	Kinmen C	1752	0.2363	121.6042	0.1197	66	0.3284	0.283	0.1553	10	0.2593
