# Supplementary material for: Social media popularity and election results: A study of the 2016 Taiwanese general election
Source: PLoS One. 2018 Nov 28;13(11):e0208190. doi: 10.1371/journal.pone.0208190 (PMC6261632; doi:10.1371/journal.pone.0208190)
Supplement: S2 File — (CSV) [file pone.0208190.s002.csv]

page_id	fb_update_id	likes_count	created_time
8	600540963315152_941994192503159	1920	2016-01-15 13:37:32
8	600540963315152_941894005846511	2637	2016-01-15 08:48:52
8	600540963315152_941854995850412	1029	2016-01-15 05:45:37
8	600540963315152_941739959195249	1923	2016-01-15 01:10:47
8	600540963315152_941514869217758	2989	2016-01-14 12:29:27
8	600540963315152_941447195891192	1460	2016-01-14 08:45:32
8	600540963315152_941393005896611	1895	2016-01-14 04:47:35
8	600540963315152_941359712566607	2792	2016-01-14 02:37:56
8	600540963315152_940932275942684	3024	2016-01-13 09:34:31
8	600540963315152_940843259284919	2839	2016-01-13 03:21:09
8	600540963315152_940353856000526	1075	2016-01-12 01:57:12
8	600540963315152_940094646026447	1640	2016-01-11 13:34:16
8	600540963315152_939986952703883	984	2016-01-11 07:42:32
8	600540963315152_939973866038525	2906	2016-01-11 06:55:31
8	600540963315152_939457546090157	3497	2016-01-10 04:27:01
8	600540963315152_939448269424418	961	2016-01-10 04:16:19
8	600540963315152_939066456129266	1520	2016-01-09 11:45:02
8	600540963315152_939062099463035	1837	2016-01-09 11:32:12
8	600540963315152_939058589463386	1598	2016-01-09 11:27:26
8	600540963315152_939055806130331	1294	2016-01-09 11:12:35
8	600540963315152_938997622802816	2052	2016-01-09 08:10:05
8	600540963315152_938941526141759	2367	2016-01-09 04:50:09
8	600540963315152_938885876147324	1788	2016-01-09 01:31:29
8	600540963315152_938555289513716	1359	2016-01-08 09:07:27
8	600540963315152_938487879520457	3020	2016-01-08 04:17:54
8	600540963315152_938056426230269	2277	2016-01-07 06:56:24
8	600540963315152_937613496274562	1098	2016-01-06 10:16:45
8	600540963315152_937547962947782	1372	2016-01-06 05:30:09
8	600540963315152_936724493030129	1244	2016-01-04 10:40:22
8	600540963315152_936608039708441	5076	2016-01-04 02:52:55
8	600540963315152_936279269741318	1179	2016-01-03 09:53:13
8	600540963315152_936126979756547	931	2016-01-03 00:11:50
8	600540963315152_935761156459796	4319	2016-01-02 06:44:48
8	600540963315152_935676793134899	1882	2016-01-02 01:38:15
8	600540963315152_935325383170040	2462	2016-01-01 08:49:00
8	600540963315152_935296833172895	507	2016-01-01 07:17:50
8	600540963315152_935809533121625	1140	2016-01-01 00:00:00
8	600540963315152_934835276552384	1206	2015-12-31 11:15:52
8	600540963315152_934785429890702	575	2015-12-31 08:09:37
8	600540963315152_934732113229367	984	2015-12-31 04:19:14
8	600540963315152_934321139937131	572	2015-12-30 07:45:32
8	600540963315152_934254499943795	1298	2015-12-30 04:32:40
8	600540963315152_933762129993032	1134	2015-12-29 03:48:36
8	600540963315152_933366426699269	1056	2015-12-28 06:34:54
8	600540963315152_933302706705641	1395	2015-12-28 03:35:18
8	600540963315152_933284090040836	564	2015-12-28 02:47:10
8	600540963315152_932678983434680	556	2015-12-27 05:35:46
8	600540963315152_932536536782258	1762	2015-12-27 03:29:15
8	600540963315152_932451286790783	434	2015-12-27 02:12:29
8	600540963315152_932447380124507	609	2015-12-27 01:52:46
8	600540963315152_932124580156787	397	2015-12-26 10:26:43
8	600540963315152_931628806873031	528	2015-12-25 10:13:00
8	600540963315152_931446863557892	4210	2015-12-25 00:57:59
8	600540963315152_931119073590671	782	2015-12-24 10:00:25
8	600540963315152_931095310259714	895	2015-12-24 08:08:51
8	600540963315152_931042616931650	2573	2015-12-24 04:50:03
8	600540963315152_930948063607772	468	2015-12-24 01:29:00
8	600540963315152_930464670322778	1466	2015-12-23 06:50:07
8	600540963315152_930354280333817	1847	2015-12-23 01:26:05
8	600540963315152_930088533693725	331	2015-12-22 14:42:33
8	600540963315152_929881380381107	1058	2015-12-22 07:19:22
8	600540963315152_929864847049427	441	2015-12-22 06:22:04
8	600540963315152_929807140388531	3862	2015-12-22 02:34:14
8	600540963315152_929133880455857	1655	2015-12-21 02:17:29
8	600540963315152_928681110501134	653	2015-12-20 07:09:02
8	600540963315152_928662273836351	23	2015-12-19 04:00:00
8	600540963315152_927357950633450	452	2015-12-18 06:02:04
8	600540963315152_927293807306531	365	2015-12-18 02:24:49
8	600540963315152_926715130697732	3091	2015-12-17 09:37:16
8	600540963315152_926605120708733	332	2015-12-17 04:46:44
9	211122988933967_998713556841569	2940	2016-01-15 15:57:40
9	211122988933967_998516200194638	1165	2016-01-15 10:00:32
9	211122988933967_998516853527906	1505	2016-01-15 07:02:01
9	211122988933967_998488573530734	768	2016-01-15 04:07:03
9	211122988933967_998428486870076	2895	2016-01-15 02:03:45
9	211122988933967_998161690230089	4191	2016-01-14 12:24:29
9	211122988933967_998118420234416	1229	2016-01-14 10:13:04
9	211122988933967_998040793575512	2357	2016-01-14 05:54:28
9	211122988933967_997646846948240	1282	2016-01-13 23:39:28
9	211122988933967_997688800277378	1115	2016-01-13 12:04:49
9	211122988933967_997667863612805	1061	2016-01-13 11:07:58
9	211122988933967_997616336951291	2264	2016-01-13 08:15:54
9	211122988933967_997527636960161	2532	2016-01-13 01:18:08
9	211122988933967_997338140312444	2432	2016-01-12 16:26:31
9	211122988933967_997210133658578	1454	2016-01-12 11:00:00
9	211122988933967_997069997005925	1049	2016-01-12 01:47:37
9	211122988933967_996711487041776	1824	2016-01-11 11:31:02
9	211122988933967_996656090380649	1124	2016-01-11 08:20:09
9	211122988933967_996539283725663	1438	2016-01-11 01:44:19
9	211122988933967_996515950394663	1680	2016-01-11 00:24:37
9	211122988933967_996225373757054	14	2016-01-10 11:29:28
9	211122988933967_996124567100468	1025	2016-01-10 06:52:07
9	211122988933967_996001913779400	761	2016-01-10 00:11:59
9	211122988933967_995650333814558	1142	2016-01-09 07:05:13
9	211122988933967_995273363852255	950	2016-01-08 14:31:47
9	211122988933967_995221883857403	1259	2016-01-08 12:13:53
9	211122988933967_995045107208414	2970	2016-01-08 01:06:16
9	211122988933967_994745967238328	1329	2016-01-07 12:22:53
9	211122988933967_994735323906059	1717	2016-01-07 11:26:34
9	211122988933967_994186397294285	1371	2016-01-06 09:09:24
9	211122988933967_993779747334950	1358	2016-01-05 11:34:53
9	211122988933967_993598050686453	1230	2016-01-05 04:39:38
9	211122988933967_993269217386003	726	2016-01-04 11:07:52
9	211122988933967_993178174061774	3256	2016-01-04 05:04:40
9	211122988933967_992891197423805	912	2016-01-03 13:59:44
9	211122988933967_992804024099189	669	2016-01-03 09:40:15
9	211122988933967_992702490776009	2152	2016-01-03 04:52:25
9	211122988933967_992659740780284	1392	2016-01-03 02:31:49
9	211122988933967_992408717472053	2903	2016-01-02 14:02:22
9	211122988933967_992195940826664	1604	2016-01-02 02:08:06
9	211122988933967_991907840855474	1428	2016-01-01 11:55:59
9	211122988933967_991708427542082	1692	2016-01-01 01:52:28
9	211122988933967_991667950879463	2238	2015-12-31 23:48:59
9	211122988933967_991334677579457	2703	2015-12-31 10:17:12
9	211122988933967_991261494253442	1466	2015-12-31 05:44:19
9	211122988933967_990854967627428	1860	2015-12-30 10:56:02
9	211122988933967_990399747672950	628	2015-12-29 13:08:01
9	211122988933967_990238751022383	1232	2015-12-29 02:13:50
9	211122988933967_989909161055342	701	2015-12-28 11:40:07
9	211122988933967_989827397730185	1153	2015-12-28 05:50:23
9	211122988933967_989502714429320	903	2015-12-27 14:36:38
9	211122988933967_989381794441412	1662	2015-12-27 07:49:51
9	211122988933967_989049751141283	1475	2015-12-26 12:58:03
9	211122988933967_988806077832317	297	2015-12-26 01:19:19
9	211122988933967_988375697875355	1036	2015-12-25 13:54:33
9	211122988933967_988223311223927	740	2015-12-25 09:05:42
9	211122988933967_987658321280426	916	2015-12-24 23:55:29
9	211122988933967_987597471286511	739	2015-12-24 13:23:01
9	211122988933967_987093554670236	947	2015-12-24 00:00:00
9	211122988933967_987119214667670	988	2015-12-23 14:00:19
9	211122988933967_987024544677137	675	2015-12-23 09:46:25
9	211122988933967_986808804698711	1924	2015-12-23 01:32:49
9	211122988933967_986491984730393	1675	2015-12-22 10:44:05
9	211122988933967_986386621407596	1235	2015-12-22 05:14:24
9	211122988933967_986038108109114	682	2015-12-21 13:20:52
9	211122988933967_985950598117865	380	2015-12-21 10:25:32
9	211122988933967_985615891484669	1543	2015-12-20 14:31:14
9	211122988933967_985443451501913	938	2015-12-20 04:59:47
9	211122988933967_985141921532066	993	2015-12-19 13:37:04
9	211122988933967_984465951599663	1415	2015-12-18 13:30:01
9	211122988933967_984465088266416	389	2015-12-18 10:35:29
9	211122988933967_984052698307655	525	2015-12-17 13:22:00
9	211122988933967_983951004984491	1678	2015-12-17 03:01:40
10	759357144120187_961037403952159	2	2016-01-15 16:32:42
10	759357144120187_961025243953375	4	2016-01-15 16:07:55
10	759357144120187_960861627303070	3	2016-01-15 05:52:45
10	759357144120187_960707410651825	1	2016-01-14 21:34:24
10	759357144120187_960704347318798	1	2016-01-14 21:23:50
10	759357144120187_960703907318842	2	2016-01-14 21:22:30
10	759357144120187_960700107319222	2	2016-01-14 21:10:22
10	759357144120187_960056657383567	1	2016-01-13 13:55:20
10	759357144120187_960055237383709	1	2016-01-13 13:50:47
10	759357144120187_959980627391170	1	2016-01-13 10:22:46
10	759357144120187_959980334057866	1	2016-01-13 10:21:34
10	759357144120187_959924290730137	1	2016-01-13 07:02:37
10	759357144120187_959377057451527	3	2016-01-11 23:30:42
10	759357144120187_959065424149357	2	2016-01-11 09:39:04
10	759357144120187_958816360840930	1	2016-01-10 19:34:35
10	759357144120187_958815707507662	4	2016-01-10 19:32:31
10	759357144120187_958771020845464	1	2016-01-10 17:24:25
10	759357144120187_958769214178978	1	2016-01-10 17:17:11
10	759357144120187_958759424179957	2	2016-01-10 16:49:25
10	759357144120187_958738920848674	4	2016-01-10 16:08:45
10	759357144120187_958517660870800	2	2016-01-10 03:41:19
10	759357144120187_958516260870940	2	2016-01-10 03:37:05
10	759357144120187_958513624204537	3	2016-01-10 03:29:31
10	759357144120187_958474737541759	1	2016-01-10 01:18:10
10	759357144120187_958373240885242	1	2016-01-09 20:08:06
10	759357144120187_958364187552814	1	2016-01-09 19:48:04
10	759357144120187_958363804219519	1	2016-01-09 19:46:59
10	759357144120187_958363020886264	1	2016-01-09 19:43:47
10	759357144120187_958298647559368	2	2016-01-09 16:39:35
10	759357144120187_958298354226064	1	2016-01-09 16:38:54
10	759357144120187_958296667559566	1	2016-01-09 16:32:49
10	759357144120187_958008784255021	3	2016-01-09 00:30:27
10	759357144120187_957731374282762	2	2016-01-08 09:58:34
10	759357144120187_957727234283176	1	2016-01-08 09:36:24
10	759357144120187_957600720962494	3	2016-01-08 00:34:56
10	759357144120187_957418960980670	1	2016-01-07 15:08:47
10	759357144120187_957403744315525	1	2016-01-07 14:16:55
10	759357144120187_957400017649231	4	2016-01-07 14:06:55
10	759357144120187_957140351008531	3	2016-01-06 23:35:35
10	759357144120187_955570821165484	3	2016-01-03 16:01:28
10	759357144120187_955512681171298	174	2016-01-03 13:54:47
10	759357144120187_955064587882774	249	2016-01-02 16:59:35
10	759357144120187_955046714551228	3	2016-01-02 16:07:22
10	759357144120187_955028811219685	8	2016-01-02 15:27:36
10	759357144120187_954480137941219	6	2016-01-01 11:39:03
10	759357144120187_954466471275919	117	2016-01-01 10:47:32
10	759357144120187_954358661286700	3	2016-01-01 05:33:27
10	759357144120187_954304711292095	5	2016-01-01 02:44:12
10	759357144120187_954303621292204	213	2016-01-01 02:41:02
10	759357144120187_953932251329341	4	2015-12-31 09:53:56
10	759357144120187_953788161343750	2	2015-12-31 00:50:13
10	759357144120187_953057771416789	263	2015-12-29 15:39:05
10	759357144120187_952587618130471	7	2015-12-28 15:03:42
10	759357144120187_952559714799928	219	2015-12-28 14:00:34
10	759357144120187_952451811477385	214	2015-12-28 09:00:44
10	759357144120187_952371941485372	320	2015-12-28 02:58:36
10	759357144120187_950105295045370	130	2015-12-27 06:55:31
10	759357144120187_951344338254799	175	2015-12-26 02:13:34
10	759357144120187_948858745170025	207	2015-12-22 10:11:22
10	759357144120187_948792445176655	231	2015-12-22 06:26:28
10	759357144120187_948589985196901	6	2015-12-21 23:06:44
10	759357144120187_948014845254415	8	2015-12-21 01:45:21
10	759357144120187_947183778670855	751	2015-12-19 06:41:25
10	759357144120187_946913162031250	244	2015-12-18 16:50:42
10	759357144120187_946665792055987	97	2015-12-18 03:38:04
10	759357144120187_946657565390143	64	2015-12-18 03:01:04
10	759357144120187_946490882073478	60	2015-12-17 19:03:54
10	759357144120187_946314708757762	79	2015-12-17 10:02:33
10	759357144120187_946227535433146	75	2015-12-17 04:29:18
10	759357144120187_946224715433428	64	2015-12-17 04:13:58
11	344471032236425_1265690566781129	1712	2016-01-15 12:05:57
11	344471032236425_1264423390241180	6027	2016-01-13 08:10:01
11	344471032236425_1259301964086656	1940	2016-01-12 00:00:00
11	344471032236425_1262565450426974	862	2016-01-10 12:00:00
11	344471032236425_1260983690585150	1067	2016-01-08 06:55:36
11	344471032236425_1260657943951058	1874	2016-01-08 00:00:01
11	344471032236425_1259980080685511	1458	2016-01-07 00:00:01
11	344471032236425_1259784307371755	893	2016-01-06 11:45:01
11	344471032236425_1259392680744251	1425	2016-01-06 00:00:01
11	344471032236425_1259111627439023	1293	2016-01-05 04:56:45
11	344471032236425_1258745880808931	505	2016-01-04 15:39:38
11	344471032236425_1258635230819996	1785	2016-01-04 13:19:26
11	344471032236425_1258224237527762	826	2016-01-04 03:55:42
11	344471032236425_1258210237529162	998	2016-01-04 00:30:01
11	344471032236425_1258233590860160	1870	2016-01-03 20:23:06
11	344471032236425_1258017194215133	1114	2016-01-03 13:26:41
11	344471032236425_1257923567557829	1128	2016-01-03 09:57:54
11	344471032236425_1257382634278589	1304	2016-01-02 13:20:12
11	344471032236425_1257238044293048	1046	2016-01-02 06:51:08
11	344471032236425_1257187590964760	956	2016-01-02 04:33:36
11	344471032236425_1256267941056725	880	2016-01-01 01:00:00
11	344471032236425_1256267214390131	907	2015-12-31 22:08:21
11	344471032236425_1255800244436828	1796	2015-12-31 07:00:01
11	344471032236425_1255765237773662	1919	2015-12-31 05:40:25
11	344471032236425_1255486691134850	1687	2015-12-31 00:00:01
11	344471032236425_1255272087822977	533	2015-12-30 12:30:01
11	344471032236425_1254082017941984	878	2015-12-29 04:00:01
11	344471032236425_1253782461305273	765	2015-12-28 04:51:00
11	344471032236425_1252315361451983	1049	2015-12-27 00:00:02
11	344471032236425_1251533494863503	1874	2015-12-26 00:00:00
11	344471032236425_1251247694892083	1246	2015-12-25 11:46:16
11	344471032236425_1251015388248647	1771	2015-12-25 03:04:29
11	344471032236425_1250840588266127	902	2015-12-25 00:00:01
11	344471032236425_1250725741610945	1137	2015-12-24 15:37:59
11	344471032236425_1250416698308516	1923	2015-12-24 02:30:36
11	344471032236425_1249824391701080	2005	2015-12-23 04:33:46
11	344471032236425_1248831425133710	1586	2015-12-22 12:00:01
11	344471032236425_1249178991765620	466	2015-12-22 07:27:05
11	344471032236425_1248801768470009	751	2015-12-22 00:00:01
11	344471032236425_1246162935400559	1625	2015-12-21 04:00:01
11	344471032236425_1248396908510495	1	2015-12-20 23:39:29
11	344471032236425_1248156641867855	1434	2015-12-20 14:42:13
11	344471032236425_1247400291943490	838	2015-12-19 08:39:03
11	344471032236425_1246163115400541	828	2015-12-19 03:00:01
11	344471032236425_1247060335310819	398	2015-12-18 17:12:12
11	344471032236425_1246501432033376	676	2015-12-18 04:00:00
11	344471032236425_1246487052034814	900	2015-12-18 00:00:24
11	344471032236425_1246360105380842	1197	2015-12-17 13:04:36
11	344471032236425_1245654512118068	2807	2015-12-17 03:10:42
12	1380211668909443_1629025597361381	1029	2016-01-15 12:54:14
12	1380211668909443_1628932244037383	2290	2016-01-15 03:55:22
12	1380211668909443_1628913454039262	1308	2016-01-15 02:02:08
12	1380211668909443_1628733594057248	1366	2016-01-14 13:30:00
12	1380211668909443_1628732407390700	860	2016-01-14 12:35:31
12	1380211668909443_1628621260735148	933	2016-01-14 03:09:22
12	1380211668909443_1628443257419615	3172	2016-01-13 13:49:06
12	1380211668909443_1628415157422425	845	2016-01-13 11:58:30
12	1380211668909443_1628362184094389	1286	2016-01-13 05:54:51
12	1380211668909443_1628306630766611	3398	2016-01-13 02:21:39
12	1380211668909443_1628124640784810	2398	2016-01-12 09:58:57
12	1380211668909443_1628099947453946	2600	2016-01-12 07:42:09
12	1380211668909443_1628032857460655	1900	2016-01-12 01:42:55
12	1380211668909443_1627745537489387	722	2016-01-11 06:11:09
12	1380211668909443_1627714607492480	3986	2016-01-11 03:39:19
12	1380211668909443_1627379630859311	3294	2016-01-10 06:07:00
12	1380211668909443_1627090534221554	2759	2016-01-09 11:37:36
12	1380211668909443_1626739164256691	852	2016-01-08 06:44:40
12	1380211668909443_1626515064279101	888	2016-01-07 09:56:35
12	1380211668909443_1626249320972342	1059	2016-01-06 13:00:01
12	1380211668909443_1626238570973417	1686	2016-01-06 10:10:36
12	1380211668909443_1625972997666641	317	2016-01-05 10:21:26
12	1380211668909443_1625940761003198	3671	2016-01-05 06:40:06
12	1380211668909443_1625648791032395	2643	2016-01-04 09:14:27
12	1380211668909443_1625279167736024	448	2016-01-03 06:16:47
12	1380211668909443_1625031861094088	6623	2016-01-02 09:33:24
12	1380211668909443_1624774804453127	1278	2016-01-01 14:04:53
12	1380211668909443_1624726921124582	7597	2016-01-01 10:48:32
12	1380211668909443_1624683441128930	414	2016-01-01 06:03:19
12	1380211668909443_1624424841154790	833	2015-12-31 11:24:33
12	1380211668909443_1624302067833734	391	2015-12-31 01:19:11
12	1380211668909443_1624069847856956	497	2015-12-30 09:40:12
12	1380211668909443_1624010444529563	5041	2015-12-30 03:47:35
12	1380211668909443_1623743497889591	368	2015-12-29 06:50:09
12	1380211668909443_1623465881250686	587	2015-12-28 12:58:07
12	1380211668909443_1623408404589767	557	2015-12-28 08:47:17
12	1380211668909443_1623349457928995	531	2015-12-28 02:19:17
12	1380211668909443_1623081904622417	454	2015-12-27 05:07:53
12	1380211668909443_1622835711313703	3330	2015-12-26 09:31:12
12	1380211668909443_1622770927986848	334	2015-12-26 03:29:30
12	1380211668909443_1622631861334088	557	2015-12-25 16:00:33
12	1380211668909443_1622342914696316	505	2015-12-24 13:55:21
12	1380211668909443_1622307004699907	394	2015-12-24 11:37:15
12	1380211668909443_1621947964735811	1221	2015-12-23 03:15:49
12	1380211668909443_1621672794763328	441	2015-12-22 04:07:54
12	1380211668909443_1621009318163009	1034	2015-12-20 15:04:28
12	1380211668909443_1620528914877716	1008	2015-12-19 08:46:55
12	1380211668909443_1620039828259958	704	2015-12-18 02:11:42
12	1380211668909443_1619725351624739	634	2015-12-17 10:04:35
12	1380211668909443_1619676074963000	374	2015-12-17 07:03:13
13	116441588638_10153264350168639	11225	2016-01-15 15:53:19
13	116441588638_10153264363418639	1687	2016-01-15 15:49:54
13	116441588638_10153264288048639	2107	2016-01-15 14:42:07
13	116441588638_10153264182113639	1782	2016-01-15 13:37:40
13	116441588638_10153264179883639	2053	2016-01-15 13:35:31
13	116441588638_10153264172808639	3215	2016-01-15 13:26:39
13	116441588638_10153264140188639	1246	2016-01-15 13:01:54
13	116441588638_10153264135403639	1157	2016-01-15 12:58:18
13	116441588638_10153264096953639	1754	2016-01-15 12:15:19
13	116441588638_10153263757443639	2163	2016-01-15 12:00:00
13	116441588638_10153263897093639	1634	2016-01-15 11:00:30
13	116441588638_10153263963033639	2042	2016-01-15 09:42:20
13	116441588638_10153263952978639	2234	2016-01-15 09:40:36
13	116441588638_10153263914023639	1511	2016-01-15 09:33:32
13	116441588638_10153263791228639	1560	2016-01-15 08:00:00
13	116441588638_10153263725213639	3089	2016-01-15 07:00:00
13	116441588638_10153263695543639	1520	2016-01-15 06:00:00
13	116441588638_10153263668903639	1740	2016-01-15 05:00:00
13	116441588638_10153263608618639	1886	2016-01-15 03:50:15
13	116441588638_10153263414533639	2006	2016-01-15 00:37:04
13	116441588638_10153262666073639	2510	2016-01-14 15:04:16
13	116441588638_10153262500648639	3062	2016-01-14 13:00:43
13	116441588638_10153262479248639	3119	2016-01-14 12:38:53
13	116441588638_10153262446723639	1683	2016-01-14 12:01:20
13	116441588638_10153262434108639	2580	2016-01-14 11:56:09
13	116441588638_10153262398813639	2253	2016-01-14 11:02:54
13	116441588638_10153262350083639	1477	2016-01-14 10:01:51
13	116441588638_10153262193673639	1853	2016-01-14 07:06:07
13	116441588638_10153262075508639	1964	2016-01-14 04:39:12
13	116441588638_10153262067673639	8534	2016-01-14 04:25:44
13	116441588638_10153261812948639	2858	2016-01-14 00:33:18
13	116441588638_10153260944448639	1430	2016-01-13 14:44:09
13	116441588638_10153260751783639	1997	2016-01-13 11:40:29
13	116441588638_10153260654688639	2272	2016-01-13 09:41:39
13	116441588638_10153260430033639	2614	2016-01-13 07:45:00
13	116441588638_10153260462178639	1648	2016-01-13 06:41:53
13	116441588638_10153260212033639	1945	2016-01-13 03:19:56
13	116441588638_10153258815608639	2742	2016-01-12 13:21:42
13	116441588638_10153258585093639	1567	2016-01-12 10:16:21
13	116441588638_10153258016718639	2941	2016-01-12 02:41:59
13	116441588638_10153257901668639	1664	2016-01-12 01:36:22
13	116441588638_10153256430738639	2434	2016-01-11 10:29:11
13	116441588638_10153256141953639	1892	2016-01-11 05:30:41
13	116441588638_10153254564403639	9053	2016-01-10 12:49:23
13	116441588638_10153254342693639	1821	2016-01-10 06:44:41
13	116441588638_10153254111323639	2651	2016-01-10 02:44:27
13	116441588638_10153253924603639	2147	2016-01-10 00:04:33
13	116441588638_10153253044323639	2226	2016-01-09 16:30:31
13	116441588638_10153252845953639	1864	2016-01-09 11:53:05
13	116441588638_10153252456188639	2603	2016-01-09 06:58:12
13	116441588638_10153252450868639	1827	2016-01-09 06:44:58
13	116441588638_10153252335483639	2524	2016-01-09 04:28:08
13	116441588638_10153251983548639	2530	2016-01-08 23:46:46
13	116441588638_10153251161248639	1586	2016-01-08 14:31:25
13	116441588638_10153250849863639	1990	2016-01-08 10:19:46
13	116441588638_10153250703338639	1643	2016-01-08 06:56:00
13	116441588638_10153250369193639	2471	2016-01-08 01:46:31
13	116441588638_10153249286398639	1359	2016-01-07 13:28:57
13	116441588638_10153249417923639	2395	2016-01-07 13:08:17
13	116441588638_10153249044653639	1930	2016-01-07 05:57:07
13	116441588638_10153248876803639	2195	2016-01-07 02:47:16
13	116441588638_10153248872498639	1934	2016-01-07 02:44:16
13	116441588638_10153248755538639	2702	2016-01-07 01:01:19
13	116441588638_10153247811278639	1573	2016-01-06 14:01:16
13	116441588638_10153247394868639	2291	2016-01-06 08:16:55
13	116441588638_10153247249473639	2120	2016-01-06 05:08:48
13	116441588638_10153247063888639	2123	2016-01-06 02:17:29
13	116441588638_10153245832708639	1530	2016-01-05 13:53:47
13	116441588638_10153245653558639	1502	2016-01-05 09:07:32
13	116441588638_10153245421488639	2053	2016-01-05 04:39:31
13	116441588638_10153245130443639	2514	2016-01-05 00:26:46
13	116441588638_10153244061543639	2284	2016-01-04 14:35:00
13	116441588638_10153243981953639	2253	2016-01-04 10:17:02
13	116441588638_10153243936888639	2189	2016-01-04 09:04:06
13	116441588638_10153243681713639	1725	2016-01-04 04:23:48
13	116441588638_10153243483528639	2026	2016-01-04 01:05:10
13	116441588638_10153242259883639	1604	2016-01-03 13:52:37
13	116441588638_10153242305488639	1863	2016-01-03 11:54:44
13	116441588638_10153242051873639	2411	2016-01-03 07:12:39
13	116441588638_10153241715188639	2169	2016-01-03 02:23:49
13	116441588638_10153241715218639	1770	2016-01-03 02:20:01
13	116441588638_10153239806203639	1067	2016-01-02 14:00:16
13	116441588638_10153240338783639	1333	2016-01-02 09:17:53
13	116441588638_10153240241568639	1855	2016-01-02 07:41:11
13	116441588638_10153240210553639	1670	2016-01-02 06:51:56
13	116441588638_10153240209408639	1586	2016-01-02 06:49:42
13	116441588638_10153239991323639	2146	2016-01-02 03:06:17
13	116441588638_10153239926248639	2337	2016-01-02 02:11:25
13	116441588638_10153239878948639	1473	2016-01-02 01:17:55
13	116441588638_10153238590148639	1434	2016-01-01 10:43:57
13	116441588638_10153238401093639	2224	2016-01-01 07:53:40
13	116441588638_10153238146128639	1013	2016-01-01 05:47:00
13	116441588638_10153237753268639	1438	2016-01-01 01:00:22
13	116441588638_10153236070618639	3427	2015-12-31 07:07:00
13	116441588638_10153235717573639	1909	2015-12-31 02:03:34
13	116441588638_10153235570843639	1529	2015-12-31 00:34:48
13	116441588638_10153234772838639	1186	2015-12-30 15:19:29
13	116441588638_10153234339023639	1723	2015-12-30 07:55:10
13	116441588638_10153234112948639	1830	2015-12-30 03:20:51
13	116441588638_10153233851408639	3189	2015-12-30 00:05:40
13	116441588638_10153232704818639	1495	2015-12-29 10:08:13
13	116441588638_10153232497408639	1128	2015-12-29 06:50:04
13	116441588638_10153231987463639	3162	2015-12-29 00:06:49
13	116441588638_10153230849253639	1920	2015-12-28 11:26:16
13	116441588638_10153230553248639	1554	2015-12-28 06:48:41
13	116441588638_10153230258943639	9435	2015-12-28 02:56:07
13	116441588638_10153229128823639	3161	2015-12-27 13:02:58
13	116441588638_10153229110673639	2042	2015-12-27 12:44:09
13	116441588638_10153228745898639	7448	2015-12-27 08:11:21
13	116441588638_10153228636353639	1467	2015-12-27 04:19:29
13	116441588638_10153228444818639	1647	2015-12-27 01:25:09
13	116441588638_10153226972408639	2993	2015-12-26 03:48:41
13	116441588638_10153226843753639	2072	2015-12-26 02:02:22
13	116441588638_10153225454308639	1506	2015-12-25 10:31:06
13	116441588638_10153225158073639	1381	2015-12-25 06:03:57
13	116441588638_10153224862523639	1694	2015-12-25 02:34:09
13	116441588638_10153224644883639	1862	2015-12-25 00:10:07
13	116441588638_10153223575628639	1009	2015-12-24 11:57:08
13	116441588638_10153223451658639	1394	2015-12-24 08:33:33
13	116441588638_10153223173303639	1579	2015-12-24 04:04:25
13	116441588638_10153223168678639	663	2015-12-24 04:01:22
13	116441588638_10153222917053639	2091	2015-12-24 00:29:24
13	116441588638_10153221505808639	1205	2015-12-23 05:14:32
13	116441588638_10153221074878639	2494	2015-12-23 01:42:12
13	116441588638_10153220917438639	2485	2015-12-23 00:44:19
13	116441588638_10153220906308639	1282	2015-12-23 00:34:32
13	116441588638_10153220773523639	1688	2015-12-22 23:27:21
13	116441588638_10153219956698639	1886	2015-12-22 14:00:21
13	116441588638_10153219735748639	1216	2015-12-22 09:18:17
13	116441588638_10153219472448639	1827	2015-12-22 05:04:33
13	116441588638_10153219039563639	3042	2015-12-22 00:12:21
13	116441588638_10153218373468639	636	2015-12-22 00:04:00
13	116441588638_10153217591258639	1046	2015-12-21 07:01:12
13	116441588638_10153217118838639	4940	2015-12-21 03:10:33
13	116441588638_10153215346523639	1274	2015-12-20 12:39:21
13	116441588638_10153214827378639	1500	2015-12-20 08:26:40
13	116441588638_10153214794793639	770	2015-12-20 07:59:57
13	116441588638_10153214783393639	949	2015-12-20 07:50:52
13	116441588638_10153214763993639	827	2015-12-20 07:49:23
13	116441588638_10153214725258639	1110	2015-12-20 07:36:56
13	116441588638_10153214129868639	1167	2015-12-20 00:52:44
13	116441588638_10153212207718639	1538	2015-12-19 05:59:26
13	116441588638_10153211992583639	2283	2015-12-19 01:42:50
13	116441588638_10153210756938639	1410	2015-12-18 08:30:47
13	116441588638_10153210144393639	1426	2015-12-18 00:46:46
13	116441588638_10153209188063639	1407	2015-12-17 14:06:43
13	116441588638_10153208788323639	1378	2015-12-17 10:39:50
13	116441588638_10153208586088639	1397	2015-12-17 08:02:09
13	116441588638_10153208389393639	1302	2015-12-17 04:42:01
13	116441588638_10153208064283639	2073	2015-12-17 00:50:16
14	721715247939643_811357315642102	12	2016-01-12 03:40:19
15	1525898017727461_1544825385834724	32	2016-01-15 13:49:06
15	1525898017727461_1544795299171066	34	2016-01-15 12:02:23
15	1525898017727461_1544679539182642	128	2016-01-15 02:46:26
15	1525898017727461_1544441632539766	20	2016-01-15 00:30:00
15	1525898017727461_1544456435871619	34	2016-01-14 13:51:15
15	1525898017727461_1544411159209480	675	2016-01-14 11:30:53
15	1525898017727461_1544310462552883	163	2016-01-14 08:30:00
15	1525898017727461_1544309129219683	47	2016-01-14 06:36:05
15	1525898017727461_1544294152554514	35	2016-01-14 05:09:12
15	1525898017727461_1544274995889763	67	2016-01-14 03:25:45
15	1525898017727461_1544415672542362	34	2016-01-14 02:00:00
15	1525898017727461_1543987179251878	145	2016-01-13 10:16:15
15	1525898017727461_1543938272590102	45	2016-01-13 06:38:12
15	1525898017727461_1543912135926049	82	2016-01-13 05:07:09
15	1525898017727461_1543893329261263	15	2016-01-13 03:37:05
15	1525898017727461_1543609895956273	129	2016-01-12 11:09:14
15	1525898017727461_1543553742628555	50	2016-01-12 07:19:33
15	1525898017727461_1543192999331296	92	2016-01-11 13:56:50
15	1525898017727461_1543180345999228	34	2016-01-11 12:40:14
15	1525898017727461_1542781292705800	26	2016-01-11 04:00:00
15	1525898017727461_1543022379348358	81	2016-01-11 02:18:33
15	1525898017727461_1542693256047937	286	2016-01-10 10:19:40
15	1525898017727461_1542274079423188	78	2016-01-10 01:00:00
15	1525898017727461_1542270309423565	76	2016-01-09 12:00:00
15	1525898017727461_1542275476089715	99	2016-01-09 09:51:20
15	1525898017727461_1541859232798006	448	2016-01-08 07:48:50
15	1525898017727461_1541583026158960	299	2016-01-07 12:42:01
15	1525898017727461_1541566666160596	51	2016-01-07 11:27:31
15	1525898017727461_1541145592869370	65	2016-01-06 10:50:20
15	1525898017727461_1540764906240772	242	2016-01-06 09:29:00
15	1525898017727461_1541051089545487	68	2016-01-06 02:53:27
15	1525898017727461_1540671159583480	115	2016-01-05 05:01:42
15	1525898017727461_1540336399616956	209	2016-01-04 08:09:05
15	1525898017727461_1539833319667264	31	2016-01-03 01:06:31
15	1525898017727461_209309982744195	27	2016-01-02 02:37:07
15	1525898017727461_1539185673065362	263	2016-01-01 12:33:15
15	1525898017727461_1539158753068054	833	2016-01-01 10:43:47
15	1525898017727461_1538372086480054	79	2015-12-30 11:19:39
15	1525898017727461_1538237656493497	73	2015-12-30 03:06:51
15	1525898017727461_1542804012703528	38	2015-12-29 04:00:00
15	1525898017727461_1537532543230675	295	2015-12-28 09:52:52
15	1525898017727461_1536976876619575	73	2015-12-27 08:51:17
15	1525898017727461_1536325593351370	35	2015-12-26 05:14:51
15	1525898017727461_1535997973384132	92	2015-12-25 12:04:03
15	1525898017727461_1535589306758332	118	2015-12-24 11:17:23
15	1525898017727461_1535452226772040	175	2015-12-24 03:12:58
15	1525898017727461_1535297816787481	50	2015-12-23 16:04:07
15	1525898017727461_1531772323806697	115	2015-12-17 03:43:11
16	676433905802197_801424293303157	917	2016-01-15 13:07:50
16	676433905802197_801360746642845	366	2016-01-15 09:42:14
16	676433905802197_801021056676814	410	2016-01-14 12:50:28
16	676433905802197_800814176697502	653	2016-01-14 04:10:46
16	676433905802197_800766380035615	570	2016-01-14 00:31:45
16	676433905802197_800456493399937	638	2016-01-13 09:34:21
16	676433905802197_800402760071977	275	2016-01-13 05:00:49
16	676433905802197_800088570103396	2012	2016-01-12 13:57:18
16	676433905802197_799997200112533	349	2016-01-12 10:13:14
16	676433905802197_799910660121187	427	2016-01-12 03:02:53
16	676433905802197_799564560155797	353	2016-01-11 10:15:22
16	676433905802197_799470950165158	274	2016-01-11 04:30:49
16	676433905802197_799404170171836	585	2016-01-11 01:17:28
16	676433905802197_799141963531390	308	2016-01-10 14:41:21
16	676433905802197_799073040204949	264	2016-01-10 10:52:43
16	676433905802197_798727406906179	203	2016-01-09 14:46:05
16	676433905802197_798627296916190	169	2016-01-09 08:57:47
16	676433905802197_797225217056398	187	2016-01-09 04:00:01
16	676433905802197_798306656948254	701	2016-01-08 15:49:33
16	676433905802197_796432490469004	153	2016-01-08 04:00:01
16	676433905802197_797847823660804	169	2016-01-07 14:04:52
16	676433905802197_796360517142868	217	2016-01-07 04:00:00
16	676433905802197_797440000368253	356	2016-01-06 15:00:41
16	676433905802197_797302060382047	229	2016-01-06 09:30:00
16	676433905802197_796325420479711	302	2016-01-06 04:00:01
16	676433905802197_796886807090239	596	2016-01-05 10:35:42
16	676433905802197_796318703813716	259	2016-01-05 04:00:00
16	676433905802197_796482557130664	1146	2016-01-05 01:00:01
16	676433905802197_796491263796460	220	2016-01-04 13:47:15
16	676433905802197_796313117147608	198	2016-01-04 04:04:39
16	676433905802197_795961537182766	246	2016-01-03 10:07:23
16	676433905802197_795880560524197	350	2016-01-03 03:57:32
16	676433905802197_795597597219160	280	2016-01-02 13:13:57
16	676433905802197_795539803891606	188	2016-01-02 09:38:38
16	676433905802197_795078133937773	227	2016-01-01 13:13:05
16	676433905802197_794942043951382	716	2016-01-01 04:02:53
16	676433905802197_794854597293460	247	2015-12-31 22:42:42
16	676433905802197_794550663990520	4087	2015-12-31 10:00:07
16	676433905802197_794434934002093	172	2015-12-31 04:07:13
16	676433905802197_794100600702193	331	2015-12-30 12:16:37
16	676433905802197_793964727382447	214	2015-12-30 04:28:07
16	676433905802197_793884350723818	314	2015-12-29 23:46:19
16	676433905802197_793535437425376	146	2015-12-29 12:00:01
16	676433905802197_793437334101853	8	2015-12-29 04:04:19
16	676433905802197_793006460811607	553	2015-12-28 10:01:29
16	676433905802197_792857844159802	194	2015-12-28 02:03:15
16	676433905802197_792610654184521	202	2015-12-27 13:43:19
16	676433905802197_792498540862399	137	2015-12-27 07:10:12
16	676433905802197_792104114235175	173	2015-12-26 09:00:02
16	676433905802197_791990720913181	205	2015-12-26 03:56:27
16	676433905802197_791434777635442	176	2015-12-25 09:50:20
16	676433905802197_791290144316572	164	2015-12-25 05:42:22
16	676433905802197_790834804362106	217	2015-12-24 13:51:35
16	676433905802197_790551987723721	264	2015-12-24 02:03:23
16	676433905802197_790125527766367	121	2015-12-23 09:30:00
16	676433905802197_790027391109514	133	2015-12-23 04:59:53
16	676433905802197_789938677785052	404	2015-12-23 02:08:38
16	676433905802197_789673961144857	126	2015-12-22 14:29:02
16	676433905802197_789466884498898	6204	2015-12-22 04:00:01
16	676433905802197_789446877834232	209	2015-12-22 01:00:17
16	676433905802197_789382741173979	156	2015-12-21 22:46:48
16	676433905802197_788629344582652	153	2015-12-21 04:00:01
16	676433905802197_788487704596816	169	2015-12-20 04:21:58
16	676433905802197_788407971271456	204	2015-12-19 22:47:54
16	676433905802197_788170447961875	115	2015-12-19 10:04:56
16	676433905802197_788065801305673	135	2015-12-19 03:42:15
16	676433905802197_788031804642406	164	2015-12-19 01:35:55
16	676433905802197_787847267994193	132	2015-12-18 15:01:08
16	676433905802197_787419478036972	174	2015-12-18 04:00:00
16	676433905802197_787614911350762	167	2015-12-18 00:12:43
16	676433905802197_787379361374317	163	2015-12-17 10:09:20
16	676433905802197_787212011391052	326	2015-12-17 00:17:43
17	804942532948244_828632087245955	1	2016-01-15 11:21:06
17	804942532948244_828489783926852	2	2016-01-15 02:08:57
17	804942532948244_827881940654303	2	2016-01-13 18:10:00
17	804942532948244_827881450654352	2	2016-01-13 18:09:16
17	804942532948244_826918000750697	3	2016-01-11 15:20:39
17	804942532948244_826391604136670	2	2016-01-10 14:46:39
17	804942532948244_825942064181624	1	2016-01-09 17:34:43
17	804942532948244_825930680849429	2	2016-01-09 16:53:49
17	804942532948244_825926270849870	2	2016-01-09 16:44:11
17	804942532948244_825519094223921	1	2016-01-08 17:04:00
17	804942532948244_824381637671000	2	2016-01-06 03:25:32
17	804942532948244_823548601087637	4	2016-01-04 14:41:07
17	804942532948244_823155414460289	4	2016-01-03 17:15:22
17	804942532948244_822092597899904	2	2016-01-01 15:45:22
17	804942532948244_819898344785996	8	2015-12-27 19:52:55
17	804942532948244_818888588220305	3	2015-12-25 17:53:27
17	804942532948244_818695444906286	5	2015-12-25 12:22:12
17	804942532948244_817362735039557	5	2015-12-23 13:07:13
17	804942532948244_815697855206045	6	2015-12-20 10:10:53
18	805460986214082_947066532053526	5865	2016-01-15 13:16:07
18	805460986214082_946945752065604	4724	2016-01-15 08:31:42
18	805460986214082_946874892072690	2604	2016-01-15 04:10:02
18	805460986214082_946820768744769	4665	2016-01-15 01:09:12
18	805460986214082_946648982095281	2843	2016-01-14 17:17:04
18	805460986214082_946462092113970	3197	2016-01-14 08:57:58
18	805460986214082_946352078791638	4500	2016-01-14 02:43:53
18	805460986214082_946081618818684	3730	2016-01-13 14:04:32
18	805460986214082_945954852164694	2224	2016-01-13 07:11:52
18	805460986214082_945877552172424	9011	2016-01-13 02:35:43
18	805460986214082_945525605540952	4431	2016-01-12 08:45:35
18	805460986214082_945485508878295	2390	2016-01-12 06:30:38
18	805460986214082_945428488883997	4469	2016-01-12 03:59:03
18	805460986214082_945059128920933	2263	2016-01-11 14:00:57
18	805460986214082_945003045593208	2868	2016-01-11 12:20:38
18	805460986214082_944836092276570	4360	2016-01-11 02:36:56
18	805460986214082_944591432301036	2876	2016-01-10 15:49:01
18	805460986214082_944294602330719	4638	2016-01-10 02:20:16
18	805460986214082_943904792369700	7951	2016-01-09 08:26:24
18	805460986214082_943854675708045	3567	2016-01-09 05:48:54
18	805460986214082_943423305751182	3755	2016-01-08 07:09:26
18	805460986214082_942968412463338	3428	2016-01-07 09:20:16
18	805460986214082_942861015807411	2068	2016-01-07 03:57:43
18	805460986214082_942601279166718	2158	2016-01-06 16:02:49
18	805460986214082_942424632517716	2045	2016-01-06 08:31:45
18	805460986214082_942331482527031	3861	2016-01-06 02:25:52
18	805460986214082_942128325880680	1641	2016-01-05 16:22:56
18	805460986214082_941860362574143	3676	2016-01-05 02:31:03
18	805460986214082_941651509261695	3288	2016-01-04 16:17:13
18	805460986214082_941339069292939	3898	2016-01-04 00:54:53
18	805460986214082_941115402648639	2788	2016-01-03 15:19:01
18	805460986214082_940359196057593	6425	2016-01-02 05:37:03
18	805460986214082_939832689443577	3106	2016-01-01 04:56:38
18	805460986214082_939446476148865	3180	2015-12-31 13:18:47
18	805460986214082_939323926161120	2959	2015-12-31 06:38:33
18	805460986214082_938888179538028	3407	2015-12-30 12:17:02
18	805460986214082_938393269587519	2608	2015-12-29 14:43:41
18	805460986214082_937917032968476	2589	2015-12-28 15:54:58
18	805460986214082_937398023020377	2932	2015-12-27 14:27:07
18	805460986214082_937228019704044	2696	2015-12-27 04:07:42
18	805460986214082_936664453093734	2671	2015-12-26 01:34:38
18	805460986214082_936198579806988	3587	2015-12-25 08:06:57
18	805460986214082_935056976587815	3866	2015-12-24 10:49:41
18	805460986214082_934213140005532	2778	2015-12-23 04:47:13
18	805460986214082_933708030056043	2485	2015-12-22 06:50:11
18	805460986214082_933609563399223	3266	2015-12-22 00:34:27
18	805460986214082_933246976768815	2126	2015-12-21 09:33:45
18	805460986214082_932886276804885	1994	2015-12-20 15:31:32
18	805460986214082_932742070152639	2382	2015-12-20 09:22:10
18	805460986214082_932363073523872	4753	2015-12-19 15:20:17
18	805460986214082_932213696872143	1122	2015-12-19 09:02:27
18	805460986214082_931671376926375	2195	2015-12-18 06:29:06
18	805460986214082_931550876938425	2819	2015-12-17 23:27:44
18	805460986214082_931219453638234	2734	2015-12-17 06:12:38
20	1462636647364044_1524006727893702	202	2016-01-15 13:43:38
20	1462636647364044_1523979504563091	345	2016-01-15 12:10:00
20	1462636647364044_1523967941230914	385	2016-01-15 11:01:24
20	1462636647364044_1523952517899123	637	2016-01-15 09:14:22
20	1462636647364044_1523941267900248	955	2016-01-15 07:49:57
20	1462636647364044_1523919914569050	18	2016-01-15 05:59:29
20	1462636647364044_1006412422762807	128	2016-01-15 05:52:17
20	1462636647364044_1523912131236495	460	2016-01-15 05:48:37
20	1462636647364044_1523751417919233	309	2016-01-14 14:07:09
20	1462636647364044_1523659571261751	1558	2016-01-14 04:16:00
20	1462636647364044_1523522604608781	1057	2016-01-13 14:13:00
20	1462636647364044_1523388217955553	535	2016-01-13 03:25:00
20	1462636647364044_1523232551304453	254	2016-01-12 11:32:07
20	1462636647364044_1523156051312103	1873	2016-01-12 04:06:56
20	1462636647364044_1522941204666921	562	2016-01-11 13:30:03
20	1462636647364044_1522909651336743	479	2016-01-11 10:19:23
20	1462636647364044_1522895388004836	251	2016-01-11 08:50:50
20	1462636647364044_1522840688010306	610	2016-01-11 04:58:38
20	1462636647364044_1522660124695029	1278	2016-01-10 14:53:08
20	1462636647364044_1522604704700571	762	2016-01-10 10:38:05
20	1462636647364044_1522568828037492	738	2016-01-10 07:13:11
20	1462636647364044_1522533884707653	616	2016-01-10 03:54:23
20	1462636647364044_1522523488042026	201	2016-01-10 02:56:06
20	1462636647364044_1522516338042741	185	2016-01-10 02:22:27
20	1462636647364044_1522314461396262	487	2016-01-09 13:30:01
20	1462636647364044_1522283924732649	649	2016-01-09 06:51:56
20	1462636647364044_1522276718066703	333	2016-01-09 06:05:53
20	1462636647364044_1522252024735839	333	2016-01-09 03:36:43
20	1462636647364044_1522086698085705	318	2016-01-08 13:56:01
20	1462636647364044_1521994521428256	1756	2016-01-08 04:25:42
20	1462636647364044_1521725034788538	1032	2016-01-07 05:01:34
20	1462636647364044_1521679641459744	549	2016-01-07 00:37:56
20	1462636647364044_1521549601472748	405	2016-01-06 13:30:28
20	1462636647364044_1521453848148990	1751	2016-01-06 08:13:15
20	1462636647364044_1521287214832320	342	2016-01-05 16:12:55
20	1462636647364044_1521261844834857	740	2016-01-05 14:05:46
20	1462636647364044_1521139261513782	435	2016-01-05 03:25:46
20	1462636647364044_1521119051515803	252	2016-01-05 01:24:37
20	1462636647364044_1520859241541784	316	2016-01-04 13:41:32
20	1462636647364044_1520631728231202	2674	2016-01-04 04:49:27
20	1462636647364044_1520476921580016	1141	2016-01-03 13:11:22
20	1462636647364044_1520212548273120	361	2016-01-02 13:33:36
20	1462636647364044_1520113668283008	417	2016-01-02 05:11:40
20	1462636647364044_1519975838296791	390	2016-01-01 14:34:34
20	1462636647364044_1519820611645647	561	2016-01-01 03:46:40
20	1462636647364044_1519644104996631	357	2015-12-31 13:04:26
20	1462636647364044_1519586698335705	627	2015-12-31 07:13:19
20	1462636647364044_1519377775023264	496	2015-12-30 13:00:00
20	1462636647364044_1519285781699130	207	2015-12-30 02:01:10
20	1462636647364044_1519019611725747	210	2015-12-29 03:39:31
20	1462636647364044_1518872685073773	801	2015-12-28 13:09:57
20	1462636647364044_1518776808416694	790	2015-12-28 04:42:34
20	1462636647364044_1518615901766118	373	2015-12-27 13:19:18
20	1462636647364044_1518598855101156	386	2015-12-27 12:01:31
20	1462636647364044_1518576988436676	381	2015-12-27 09:40:53
20	1462636647364044_1518378855123156	193	2015-12-26 14:00:28
20	1462636647364044_1518301935130848	284	2015-12-26 06:04:01
20	1462636647364044_1518146971813011	1332	2015-12-25 14:32:19
20	1462636647364044_1518016035159438	929	2015-12-25 03:00:00
20	1462636647364044_1517895485171493	348	2015-12-24 13:52:38
20	1462636647364044_1517800828514292	600	2015-12-24 04:23:30
20	1462636647364044_1517640768530298	535	2015-12-23 14:45:47
20	1462636647364044_1517548601872848	144	2015-12-23 06:32:09
20	1462636647364044_1517509738543401	508	2015-12-23 03:45:46
20	1462636647364044_1517484548545920	135	2015-12-23 01:27:07
20	1462636647364044_1517369055224136	791	2015-12-22 14:30:19
20	1462636647364044_1517269595234082	1186	2015-12-22 03:45:12
20	1462636647364044_1517252738569101	137	2015-12-22 02:00:49
20	1462636647364044_1517138741913834	1121	2015-12-21 14:44:04
20	1462636647364044_1517049555256086	185	2015-12-21 05:26:58
20	1462636647364044_1516627865298255	472	2015-12-20 04:48:52
20	1462636647364044_1516342868660088	27	2015-12-19 13:02:54
20	1462636647364044_1516265062001202	2309	2015-12-19 05:05:30
20	1462636647364044_1516243442003364	179	2015-12-19 01:56:02
20	1462636647364044_1516065955354446	232	2015-12-18 09:01:00
20	1462636647364044_1516004418693933	346	2015-12-18 04:54:50
20	1462636647364044_1515931045367937	312	2015-12-18 00:07:17
20	1462636647364044_1515742975386744	1385	2015-12-17 13:00:00
20	1462636647364044_1515738858720489	116	2015-12-17 11:16:46
20	1462636647364044_1515486312079077	735	2015-12-17 00:51:09
21	219146163517_10153865044413518	850	2016-01-15 12:04:18
21	219146163517_10153865012573518	1013	2016-01-15 11:45:49
21	219146163517_10153864644723518	1148	2016-01-15 06:39:14
21	219146163517_10153864410933518	2462	2016-01-15 02:39:06
21	219146163517_10153863960863518	845	2016-01-14 21:59:45
21	219146163517_10153862971158518	838	2016-01-14 10:24:32
21	219146163517_10153862546323518	1226	2016-01-14 04:25:12
21	219146163517_10153860679583518	1513	2016-01-13 15:27:18
21	219146163517_10153860235793518	1142	2016-01-13 11:56:54
21	219146163517_10153859793213518	1557	2016-01-13 07:14:29
21	219146163517_10153859764323518	1197	2016-01-13 06:47:13
21	219146163517_10153859758348518	830	2016-01-13 06:38:01
21	219146163517_10153859614888518	901	2016-01-13 05:42:15
21	219146163517_10153857679303518	1505	2016-01-12 09:15:18
21	219146163517_10153857397083518	3251	2016-01-12 05:17:08
21	219146163517_10153857295283518	499	2016-01-12 03:58:26
21	219146163517_10153857293563518	881	2016-01-12 03:55:49
21	219146163517_10153857286268518	829	2016-01-12 03:47:04
21	219146163517_10153857180573518	1012	2016-01-12 02:31:16
21	219146163517_10153856900033518	1285	2016-01-11 22:31:05
21	219146163517_10153856139288518	1299	2016-01-11 15:50:51
21	219146163517_10153855225598518	738	2016-01-11 03:38:37
21	219146163517_10153855182638518	1931	2016-01-11 02:48:41
21	219146163517_10153855032273518	866	2016-01-11 00:54:32
21	219146163517_10153854757123518	924	2016-01-10 22:08:02
21	219146163517_10153853391923518	1076	2016-01-10 07:00:11
21	219146163517_10153853391183518	972	2016-01-10 06:58:41
21	219146163517_10153852815958518	524	2016-01-09 23:37:08
21	219146163517_10153852746943518	671	2016-01-09 22:53:19
21	219146163517_10153850928588518	736	2016-01-09 01:51:03
21	219146163517_10153849926638518	849	2016-01-08 15:47:09
21	219146163517_10153849826263518	608	2016-01-08 14:55:20
21	219146163517_10153849363838518	658	2016-01-08 09:31:23
21	219146163517_10153849339413518	592	2016-01-08 09:07:31
21	219146163517_10153849164963518	1644	2016-01-08 06:29:00
21	219146163517_10153849150633518	1047	2016-01-08 06:12:56
21	219146163517_10153847289668518	738	2016-01-07 07:11:19
21	219146163517_10153847240163518	757	2016-01-07 06:40:45
21	219146163517_10153847063753518	1046	2016-01-07 03:29:30
21	219146163517_10153846993403518	1408	2016-01-07 02:15:18
21	219146163517_10153846805718518	1101	2016-01-07 00:01:25
21	219146163517_10153846777093518	1507	2016-01-06 23:46:54
21	219146163517_10153845084383518	1691	2016-01-06 03:22:01
21	219146163517_10153843860813518	1085	2016-01-05 13:53:14
21	219146163517_10153843603893518	1058	2016-01-05 10:55:23
21	219146163517_10153843404783518	2167	2016-01-05 07:32:12
21	219146163517_10153843402868518	1520	2016-01-05 07:31:21
21	219146163517_10153843358663518	2196	2016-01-05 06:58:19
21	219146163517_10153843179223518	667	2016-01-05 04:13:01
21	219146163517_10153841980303518	1779	2016-01-04 14:17:27
21	219146163517_10153841916018518	489	2016-01-04 13:35:43
21	219146163517_10153839660418518	1346	2016-01-03 11:48:50
21	219146163517_10153839309258518	2677	2016-01-03 07:27:30
21	219146163517_10153838783698518	1875	2016-01-02 23:40:12
21	219146163517_10153838780978518	1458	2016-01-02 23:37:19
21	219146163517_10153837638038518	1021	2016-01-02 12:09:35
21	219146163517_10153837623198518	1374	2016-01-02 12:00:45
21	219146163517_10153837390173518	1135	2016-01-02 08:23:45
21	219146163517_10153837260748518	2389	2016-01-02 06:10:02
21	219146163517_10153837097473518	1149	2016-01-02 04:11:01
21	219146163517_10153837093163518	3177	2016-01-02 04:08:49
21	219146163517_10153836988018518	1548	2016-01-02 03:04:07
21	219146163517_10153836656643518	556	2016-01-01 23:12:13
21	219146163517_10153835645508518	590	2016-01-01 13:19:40
21	219146163517_10153835642173518	306	2016-01-01 13:14:11
21	219146163517_10153835619303518	4737	2016-01-01 13:03:07
21	219146163517_10153835613393518	629	2016-01-01 12:57:37
21	219146163517_10153835610368518	1989	2016-01-01 12:55:52
21	219146163517_10153834564028518	1595	2016-01-01 01:11:49
21	219146163517_10153832837543518	693	2015-12-31 11:45:11
21	219146163517_10153832622688518	1289	2015-12-31 10:01:34
21	219146163517_10153832322958518	875	2015-12-31 07:01:28
21	219146163517_10153832320618518	786	2015-12-31 07:00:33
21	219146163517_10153831921458518	1185	2015-12-31 01:24:11
21	219146163517_10153831868233518	2305	2015-12-31 00:28:56
21	219146163517_10153830585218518	1134	2015-12-30 17:00:01
21	219146163517_10153830943428518	1173	2015-12-30 14:49:08
21	219146163517_10153830618338518	750	2015-12-30 10:39:32
21	219146163517_10153830542988518	770	2015-12-30 09:54:17
21	219146163517_10153830511143518	575	2015-12-30 09:24:24
21	219146163517_10153828251888518	590	2015-12-29 07:38:18
21	219146163517_10153828203108518	1255	2015-12-29 06:59:46
21	219146163517_10153827794208518	1362	2015-12-29 01:42:04
21	219146163517_10153826483153518	1866	2015-12-28 13:57:13
21	219146163517_10153826337403518	372	2015-12-28 11:59:41
21	219146163517_10153825485398518	1939	2015-12-28 01:43:37
21	219146163517_10153822374423518	710	2015-12-27 11:00:00
21	219146163517_10153823145488518	999	2015-12-27 08:28:43
21	219146163517_10153822123643518	1258	2015-12-27 00:29:59
21	219146163517_10153820555873518	903	2015-12-26 08:17:34
21	219146163517_10153820089423518	828	2015-12-26 03:17:11
21	219146163517_10153819887618518	1880	2015-12-26 00:30:29
21	219146163517_10153819645953518	1687	2015-12-25 21:59:59
21	219146163517_10153818037473518	1793	2015-12-25 06:31:12
21	219146163517_10153816205228518	1104	2015-12-24 11:01:18
21	219146163517_10153815400593518	3341	2015-12-24 00:36:05
21	219146163517_10153815369858518	1143	2015-12-24 00:11:01
21	219146163517_10153815261598518	944	2015-12-23 23:19:50
21	219146163517_10153815256193518	1078	2015-12-23 23:17:13
21	219146163517_10153813639208518	2853	2015-12-23 06:50:19
21	219146163517_10153813613833518	734	2015-12-23 06:25:07
21	219146163517_10153813283468518	982	2015-12-23 02:52:28
21	219146163517_10153813282503518	1047	2015-12-23 02:51:09
21	219146163517_10153813253568518	7394	2015-12-23 02:28:55
21	219146163517_10153813231143518	2965	2015-12-23 02:14:38
21	219146163517_10153813157643518	473	2015-12-23 01:22:46
21	219146163517_10153813048203518	216	2015-12-23 00:23:47
21	219146163517_10153812960538518	159	2015-12-22 23:38:40
21	219146163517_10153812959143518	399	2015-12-22 23:38:00
21	219146163517_10153811626133518	381	2015-12-22 09:18:13
21	219146163517_10153811025273518	653	2015-12-22 01:37:45
21	219146163517_10153811021058518	482	2015-12-22 01:34:20
21	219146163517_10153809673393518	736	2015-12-21 14:04:44
21	219146163517_10153809645423518	986	2015-12-21 13:35:17
21	219146163517_10153808717833518	5020	2015-12-21 03:01:23
21	219146163517_10153806747953518	939	2015-12-20 15:00:16
21	219146163517_10153805643393518	1453	2015-12-20 06:36:54
21	219146163517_10153803431183518	941	2015-12-19 13:58:43
21	219146163517_10153803327878518	354	2015-12-19 12:59:00
21	219146163517_10153803096783518	1532	2015-12-19 10:17:21
21	219146163517_10153802999023518	638	2015-12-19 09:05:34
21	219146163517_10153802714833518	991	2015-12-19 06:26:13
21	219146163517_10153802466348518	620	2015-12-19 02:43:45
21	219146163517_10153802444858518	759	2015-12-19 02:23:28
21	219146163517_10153801263363518	407	2015-12-18 14:04:51
21	219146163517_10153800100528518	1282	2015-12-18 02:05:40
21	219146163517_10153799574733518	728	2015-12-17 23:10:31
21	219146163517_10153798470213518	2202	2015-12-17 13:58:23
21	219146163517_10153797819668518	4491	2015-12-17 08:31:20
21	219146163517_10153797790943518	1287	2015-12-17 07:57:41
21	219146163517_10153797733618518	553	2015-12-17 07:12:35
21	219146163517_10153797472698518	721	2015-12-17 04:18:31
22	606321216096498_1006717189390230	1388	2016-01-15 13:35:00
22	606321216096498_1006868206041795	2734	2016-01-15 13:29:00
22	606321216096498_1006714942723788	1729	2016-01-15 04:30:33
22	606321216096498_1004371416291474	789	2016-01-15 00:42:00
22	606321216096498_1006223102772972	4586	2016-01-14 10:45:00
22	606321216096498_1004368539625095	967	2016-01-14 05:22:00
22	606321216096498_1005815842813698	1514	2016-01-14 00:31:50
22	606321216096498_1005291529532796	1217	2016-01-13 10:46:01
22	606321216096498_1005298896198726	841	2016-01-13 05:37:56
22	606321216096498_1004942596234356	2595	2016-01-13 02:06:00
22	606321216096498_1004892772906005	1552	2016-01-12 10:06:00
22	606321216096498_1004869716241644	839	2016-01-12 07:17:21
22	606321216096498_1004361576292458	2935	2016-01-12 04:28:01
22	606321216096498_1004410342954248	2613	2016-01-11 11:41:55
22	606321216096498_1003856653009617	2099	2016-01-11 01:34:00
22	606321216096498_1004167179645231	1319	2016-01-11 00:02:56
22	606321216096498_1003882296340386	599	2016-01-10 12:36:33
22	606321216096498_1003505646378051	3039	2016-01-10 01:46:00
22	606321216096498_1003325116396104	1353	2016-01-09 10:15:41
22	606321216096498_1003249886403627	3363	2016-01-09 06:11:29
22	606321216096498_1003176366410979	1764	2016-01-09 02:17:43
22	606321216096498_1002827853112497	2370	2016-01-09 00:25:02
22	606321216096498_1002804066448209	747	2016-01-08 08:33:26
22	606321216096498_1002720143123268	1069	2016-01-08 03:10:02
22	606321216096498_1002324166496199	1843	2016-01-08 00:55:01
22	606321216096498_1002364243158858	1686	2016-01-07 10:50:00
22	606321216096498_1002281946500421	585	2016-01-07 07:00:00
22	606321216096498_1001910083204274	2394	2016-01-07 01:00:00
22	606321216096498_1001801239881825	1300	2016-01-06 05:38:33
22	606321216096498_1001653059896643	2698	2016-01-06 02:00:01
22	606321216096498_1001236113271671	3503	2016-01-05 01:03:45
22	606321216096498_803826653078109	1142	2016-01-04 13:35:39
22	606321216096498_1000927419969207	1293	2016-01-04 10:48:35
22	606321216096498_1000736759988273	1498	2016-01-04 01:01:38
22	606321216096498_1000292610032688	3768	2016-01-03 07:30:00
22	606321216096498_998254530236496	4372	2016-01-03 02:13:19
22	606321216096498_999886303406652	4819	2016-01-02 08:01:00
22	606321216096498_999877660074183	3110	2016-01-02 05:21:51
22	606321216096498_999451773450105	986	2016-01-01 10:13:36
22	606321216096498_999262360135713	1354	2016-01-01 02:06:03
22	606321216096498_999199530141996	3643	2015-12-31 22:39:59
22	606321216096498_998948320167117	2968	2015-12-31 12:30:45
22	606321216096498_998888303506452	809	2015-12-31 09:11:05
22	606321216096498_987566964638586	3226	2015-12-31 03:30:00
22	606321216096498_998779473517335	1884	2015-12-31 02:55:57
22	606321216096498_998779323517350	604	2015-12-31 02:55:43
22	606321216096498_998422806886335	2438	2015-12-30 13:49:36
22	606321216096498_998339023561380	1081	2015-12-30 09:21:08
22	606321216096498_997900640271885	2839	2015-12-29 12:30:34
22	606321216096498_997719483623334	1586	2015-12-29 04:30:00
22	606321216096498_997326913662591	4379	2015-12-28 14:47:00
22	606321216096498_997170900344859	3350	2015-12-28 03:16:57
22	606321216096498_996820143713268	595	2015-12-27 11:39:38
22	606321216096498_996759643719318	617	2015-12-27 07:36:45
22	606321216096498_996666383728644	2627	2015-12-27 01:56:30
22	606321216096498_996290757099540	2560	2015-12-26 07:56:39
22	606321216096498_996178453777437	4879	2015-12-26 02:27:47
22	606321216096498_995810130480936	3361	2015-12-25 11:06:50
22	606321216096498_995783443816938	6132	2015-12-25 08:30:01
22	606321216096498_995667833828499	5057	2015-12-25 01:35:11
22	606321216096498_995338430528106	891	2015-12-24 11:38:18
22	606321216096498_995312723864010	630	2015-12-24 10:05:07
22	606321216096498_994504890611460	7452	2015-12-23 02:42:46
22	606321216096498_994020637326552	2521	2015-12-22 13:37:35
22	606321216096498_994020477326568	337	2015-12-22 13:37:23
22	606321216096498_993965820665367	760	2015-12-22 10:39:28
22	606321216096498_993846734010609	2758	2015-12-22 05:30:00
22	606321216096498_993309047397711	684	2015-12-21 12:40:00
22	606321216096498_993258930736056	6975	2015-12-21 08:30:00
22	606321216096498_993163690745580	6632	2015-12-21 02:30:00
22	606321216096498_992270577501558	608	2015-12-19 13:38:55
22	606321216096498_992097584185524	619	2015-12-19 02:52:28
22	606321216096498_991669287561687	345	2015-12-18 10:30:01
22	606321216096498_991628124232470	786	2015-12-18 04:20:33
22	606321216096498_991557134239569	467	2015-12-18 02:30:17
22	606321216096498_991049877623628	3042	2015-12-17 09:54:39
22	606321216096498_990916330970316	1019	2015-12-17 02:55:04
23	779053128855169_956619847765162	55	2016-01-14 14:58:48
23	779053128855169_956406184453195	62	2016-01-14 02:51:12
23	779053128855169_956224387804708	283	2016-01-13 16:51:27
23	779053128855169_955962567830890	118	2016-01-13 02:21:52
23	779053128855169_955743797852767	161	2016-01-12 14:32:29
23	779053128855169_955618014532012	258	2016-01-12 08:44:08
23	779053128855169_955430361217444	777	2016-01-11 22:17:08
23	779053128855169_955325214561292	29	2016-01-11 17:16:39
23	779053128855169_955221857904961	67	2016-01-11 13:10:08
23	779053128855169_955135854580228	65	2016-01-11 09:40:56
23	779053128855169_954444177982729	56	2016-01-10 08:32:38
23	779053128855169_953842291376251	95	2016-01-09 05:01:33
23	779053128855169_953767808050366	62	2016-01-09 00:59:49
23	779053128855169_953766958050451	130	2016-01-09 00:57:44
23	779053128855169_953765271383953	119	2016-01-09 00:50:52
23	779053128855169_953482638078883	205	2016-01-08 13:36:59
23	779053128855169_953355194758294	65	2016-01-08 07:55:58
23	779053128855169_952898741470606	616	2016-01-07 15:04:10
23	779053128855169_951838944909919	64	2016-01-05 12:22:30
23	779053128855169_951388071621673	105	2016-01-04 14:43:55
23	779053128855169_951150578312089	106	2016-01-04 01:36:56
23	779053128855169_950677005026113	76	2016-01-03 01:41:34
23	779053128855169_950389295054884	194	2016-01-02 15:10:12
23	779053128855169_949863038440843	383	2016-01-01 14:59:10
23	779053128855169_949695025124311	101	2016-01-01 08:44:16
23	779053128855169_949217151838765	360	2015-12-31 10:51:35
23	779053128855169_948206971939783	29	2015-12-29 15:37:29
23	779053128855169_948127601947720	486	2015-12-29 12:28:28
23	779053128855169_948060941954386	40	2015-12-29 10:00:24
23	779053128855169_947651588661988	74	2015-12-28 14:36:19
23	779053128855169_947602955333518	39	2015-12-28 13:09:19
23	779053128855169_947088542051626	68	2015-12-27 14:10:03
23	779053128855169_947045478722599	43	2015-12-27 12:03:06
23	779053128855169_946482202112260	71	2015-12-26 12:39:32
23	779053128855169_946314245462389	642	2015-12-26 03:21:49
23	779053128855169_945982022162278	334	2015-12-25 14:54:19
23	779053128855169_945005238926623	41	2015-12-24 07:35:08
23	779053128855169_944372598989887	66	2015-12-23 13:02:04
23	779053128855169_943948262365654	46	2015-12-23 02:48:51
23	779053128855169_943938729033274	441	2015-12-23 02:21:16
23	779053128855169_943106922449788	84	2015-12-21 15:19:59
23	779053128855169_942929682467512	127	2015-12-21 07:40:39
23	779053128855169_942918795801934	39	2015-12-21 06:59:39
23	779053128855169_942871509139996	338	2015-12-21 04:03:11
23	779053128855169_942464402514040	162	2015-12-20 10:28:57
23	779053128855169_942314862528994	89	2015-12-20 01:50:39
23	779053128855169_942019942558486	151	2015-12-19 12:25:44
23	779053128855169_941888135905000	242	2015-12-19 03:45:08
23	779053128855169_941875755906238	914	2015-12-19 02:52:08
23	779053128855169_941477729279374	203	2015-12-18 07:40:27
24	1535162756797804_1547603868887026	145	2016-01-15 04:20:56
24	1535162756797804_1547412578906155	43	2016-01-14 16:32:33
24	1535162756797804_1547209718926441	25	2016-01-14 04:34:56
24	1535162756797804_1546807965633283	71	2016-01-14 03:20:34
24	1535162756797804_1546905588956854	2501	2016-01-13 11:38:20
24	1535162756797804_1546790078968405	80	2016-01-13 04:11:58
24	1535162756797804_1546536795660400	67	2016-01-12 12:14:04
24	1535162756797804_1546501238997289	1067	2016-01-12 10:40:28
24	1535162756797804_1546507685663311	3013	2016-01-12 10:40:23
24	1535162756797804_1545784979068915	41	2016-01-10 15:26:31
24	1535162756797804_1545634085750671	50	2016-01-10 07:52:27
24	1535162756797804_1545341125779967	23	2016-01-09 16:34:41
24	1535162756797804_1544165359230877	58	2016-01-06 19:31:33
24	1535162756797804_1543693679278045	33	2016-01-05 14:51:48
24	1535162756797804_1542945892686157	32	2016-01-03 17:37:18
24	1535162756797804_1542442099403203	48	2016-01-02 16:52:01
24	1535162756797804_1542236026090477	29	2016-01-02 04:54:44
24	1535162756797804_1540732029574210	31	2015-12-29 09:46:46
24	1535162756797804_1540514129596000	28	2015-12-28 18:30:22
24	1535162756797804_1540401779607235	26	2015-12-28 12:50:51
24	1535162756797804_103061363404820	25	2015-12-28 09:30:34
24	1535162756797804_1540353416278738	43	2015-12-28 09:24:29
24	1535162756797804_1540352856278794	16	2015-12-28 09:18:39
24	1535162756797804_1538969626417117	32	2015-12-24 17:48:30
24	1535162756797804_1538862453094501	27	2015-12-24 11:47:14
24	1535162756797804_1538630569784356	26	2015-12-23 18:14:35
24	1535162756797804_1538628833117863	22	2015-12-23 18:07:01
24	1535162756797804_1538540343126712	40	2015-12-23 13:19:16
24	1535162756797804_1538530639794349	29	2015-12-23 12:39:12
24	1535162756797804_1538403716473708	45	2015-12-23 04:56:21
24	1535162756797804_1538392936474786	46	2015-12-23 04:06:21
24	1535162756797804_1538375819809831	43	2015-12-23 02:57:36
24	1535162756797804_1538202636493816	39	2015-12-22 15:26:09
24	1535162756797804_1538153176498762	45	2015-12-22 12:29:08
24	1535162756797804_1538141776499902	36	2015-12-22 11:40:02
24	1535162756797804_1538100876503992	48	2015-12-22 09:43:04
24	1535162756797804_1538039939843419	39	2015-12-22 05:06:37
24	1535162756797804_1538039923176754	38	2015-12-22 05:06:34
24	1535162756797804_1538039503176796	36	2015-12-22 05:03:38
24	1535162756797804_1538039459843467	36	2015-12-22 05:03:23
24	1535162756797804_1537734276540652	63	2015-12-21 17:58:15
24	1535162756797804_1537680726546007	54	2015-12-21 16:37:38
24	1535162756797804_1537653286548751	32	2015-12-21 15:50:20
24	1535162756797804_1537537443227002	20	2015-12-21 14:07:57
24	1535162756797804_1537507976563282	24	2015-12-21 11:41:43
24	1535162756797804_1535715440075869	13	2015-12-17 15:42:20
24	1535162756797804_1535712930076120	14	2015-12-17 15:35:25
25	735390239899877_770547743050793	3	2016-01-15 17:34:43
25	735390239899877_770442073061360	5	2016-01-15 12:57:11
25	735390239899877_770427229729511	6	2016-01-15 11:54:50
25	735390239899877_770320523073515	4	2016-01-15 04:00:32
25	735390239899877_770314983074069	9	2016-01-15 03:31:10
25	735390239899877_770087486430152	11	2016-01-14 13:54:44
25	735390239899877_769958286443072	10	2016-01-14 05:46:08
25	735390239899877_769943796444521	11	2016-01-14 04:43:34
25	735390239899877_769710486467852	16	2016-01-13 13:43:02
25	735390239899877_768785683226999	7	2016-01-11 11:06:56
25	735390239899877_768781939894040	2	2016-01-11 10:52:58
25	735390239899877_768767379895496	3	2016-01-11 09:55:17
25	735390239899877_768495333256034	5	2016-01-10 17:11:02
25	735390239899877_768430969929137	7	2016-01-10 14:17:18
25	735390239899877_768408899931344	4	2016-01-10 12:58:06
25	735390239899877_768388776600023	6	2016-01-10 11:56:11
25	735390239899877_768223399949894	2	2016-01-10 03:22:45
25	735390239899877_767842043321363	9	2016-01-09 06:47:50
25	735390239899877_767820493323518	4	2016-01-09 05:20:58
25	735390239899877_767803103325257	12	2016-01-09 04:21:25
25	735390239899877_767615026677398	7	2016-01-08 15:59:30
25	735390239899877_767370366701864	6	2016-01-08 03:12:51
25	735390239899877_767369846701916	8	2016-01-08 03:08:56
25	735390239899877_767107220061512	9	2016-01-07 13:17:47
25	735390239899877_767090720063162	9	2016-01-07 13:03:01
25	735390239899877_766899696748931	18	2016-01-06 21:58:06
25	735390239899877_766657916773109	7	2016-01-06 11:20:14
25	735390239899877_766326620139572	10	2016-01-05 12:32:21
25	735390239899877_765581533547414	6	2016-01-03 15:26:08
25	735390239899877_765546500217584	17	2016-01-03 13:18:55
25	735390239899877_764988706940030	21	2016-01-02 04:12:33
25	735390239899877_764985646940336	23	2016-01-02 03:53:06
25	735390239899877_764984473607120	20	2016-01-02 03:47:03
25	735390239899877_764766193628948	14	2016-01-01 15:09:57
25	735390239899877_764748026964098	17	2016-01-01 14:21:13
25	735390239899877_764635580308676	4	2016-01-01 06:43:32
25	735390239899877_764627513642816	5	2016-01-01 06:17:01
25	735390239899877_764625753642992	7	2016-01-01 06:10:11
25	735390239899877_764622490309985	8	2016-01-01 05:54:28
25	735390239899877_764346730337561	4	2015-12-31 13:49:05
25	735390239899877_764304693675098	6	2015-12-31 11:11:57
25	735390239899877_764196473685920	38	2015-12-31 03:57:21
25	735390239899877_763981880374046	9	2015-12-30 15:58:23
25	735390239899877_763914073714160	21	2015-12-30 12:17:07
25	735390239899877_763905150381719	17	2015-12-30 11:39:37
25	735390239899877_763884377050463	30	2015-12-30 10:12:29
25	735390239899877_763840627054838	2	2015-12-30 08:25:59
25	735390239899877_763840400388194	5	2015-12-30 08:25:17
25	735390239899877_763840207054880	6	2015-12-30 08:24:45
25	735390239899877_763504973755070	12	2015-12-29 12:52:04
25	735390239899877_763503630421871	17	2015-12-29 12:46:05
25	735390239899877_762734550498779	2	2015-12-27 16:26:28
25	735390239899877_762734090498825	5	2015-12-27 16:24:06
25	735390239899877_762729333832634	4	2015-12-27 16:06:26
25	735390239899877_762719790500255	2	2015-12-27 15:41:15
25	735390239899877_762713753834192	4	2015-12-27 15:23:03
25	735390239899877_762310743874493	73	2015-12-26 13:22:34
25	735390239899877_762247057214195	20	2015-12-26 11:13:02
25	735390239899877_762138297225071	6	2015-12-26 05:13:34
25	735390239899877_762132497225651	7	2015-12-26 04:43:00
25	735390239899877_762125287226372	14	2015-12-26 04:00:23
25	735390239899877_761652697273631	8	2015-12-25 10:46:39
25	735390239899877_761643477274553	10	2015-12-25 10:07:49
25	735390239899877_761148807324020	8	2015-12-24 16:40:02
25	735390239899877_761065627332338	5	2015-12-24 12:44:16
25	735390239899877_761029190669315	15	2015-12-24 11:17:49
25	735390239899877_760544117384489	9	2015-12-23 09:47:24
25	735390239899877_760522060720028	4	2015-12-23 08:28:24
25	735390239899877_760484744057093	3	2015-12-23 05:22:53
25	735390239899877_760448824060685	21	2015-12-23 03:36:21
25	735390239899877_760185494087018	3	2015-12-22 15:05:02
25	735390239899877_760160667422834	3	2015-12-22 13:47:17
25	735390239899877_760143070757927	17	2015-12-22 12:55:31
25	735390239899877_759579347480966	6	2015-12-21 11:05:00
25	735390239899877_759475700824664	4	2015-12-21 05:51:13
25	735390239899877_759473044158263	1	2015-12-21 05:44:29
25	735390239899877_759419614163606	17	2015-12-21 03:57:55
25	735390239899877_759409300831304	8	2015-12-21 03:07:06
25	735390239899877_758469917591909	12	2015-12-19 06:51:33
25	735390239899877_758362580935976	7	2015-12-19 02:37:37
25	735390239899877_758353407603560	19	2015-12-19 01:52:40
25	735390239899877_758126987626202	11	2015-12-18 12:31:23
25	735390239899877_758125357626365	4	2015-12-18 12:27:43
25	735390239899877_758123967626504	6	2015-12-18 12:23:18
25	735390239899877_758105724294995	2	2015-12-18 11:50:53
25	735390239899877_757987617640139	8	2015-12-18 03:59:09
25	735390239899877_757981540974080	7	2015-12-18 03:32:08
25	735390239899877_757606767678224	9	2015-12-17 09:02:01
25	735390239899877_757573364348231	19	2015-12-17 07:19:49
26	1707239742842259_1707240089508891	3	2015-12-25 08:09:33
27	365320250345879_438712529673317	43288	2016-01-15 15:57:14
27	365320250345879_438678559676714	7265	2016-01-15 13:39:01
27	365320250345879_438629463014957	6474	2016-01-15 10:19:43
27	365320250345879_438607113017192	6719	2016-01-15 08:40:52
27	365320250345879_438318219712748	6998	2016-01-15 03:00:00
27	365320250345879_438529676358269	4537	2016-01-15 02:00:00
27	365320250345879_438528819691688	5978	2016-01-15 01:00:01
27	365320250345879_438472446363992	12058	2016-01-15 00:00:00
27	365320250345879_438470999697470	4418	2016-01-14 18:51:21
27	365320250345879_438385833039320	7903	2016-01-14 13:29:41
27	365320250345879_438363359708234	5345	2016-01-14 11:51:24
27	365320250345879_438334616377775	8633	2016-01-14 10:18:15
27	365320250345879_438327963045107	1680	2016-01-14 09:34:07
27	365320250345879_438322223045681	4051	2016-01-14 09:30:38
27	365320250345879_438262306385006	2028	2016-01-14 05:00:00
27	365320250345879_438258373052066	3881	2016-01-14 03:30:00
27	365320250345879_438243903053513	5254	2016-01-14 02:30:00
27	365320250345879_438120453065858	6864	2016-01-14 01:00:01
27	365320250345879_438099266401310	2354	2016-01-13 14:01:31
27	365320250345879_438048249739745	4018	2016-01-13 09:45:59
27	365320250345879_438040499740520	4503	2016-01-13 09:12:59
27	365320250345879_437972936413943	5560	2016-01-13 02:10:22
27	365320250345879_437780709766499	8406	2016-01-12 11:06:30
27	365320250345879_437746889769881	5330	2016-01-12 08:06:21
27	365320250345879_437737343104169	4134	2016-01-12 06:08:43
27	365320250345879_437655243112379	5299	2016-01-12 00:00:01
27	365320250345879_437570993120804	3976	2016-01-11 16:45:26
27	365320250345879_437525719791998	17240	2016-01-11 14:20:45
27	365320250345879_437493129795257	5133	2016-01-11 12:09:11
27	365320250345879_437473076463929	2997	2016-01-11 10:22:26
27	365320250345879_437436363134267	3416	2016-01-11 07:18:38
27	365320250345879_437430849801485	4699	2016-01-11 06:49:09
27	365320250345879_437209556490281	10259	2016-01-10 13:24:25
27	365320250345879_437140503163853	3741	2016-01-10 08:09:01
27	365320250345879_437054096505827	3919	2016-01-10 01:54:00
27	365320250345879_436960269848543	6184	2016-01-09 23:30:00
27	365320250345879_436822283195675	3146	2016-01-09 19:00:01
27	365320250345879_436919936519243	6673	2016-01-09 16:07:33
27	365320250345879_436817553196148	13211	2016-01-09 12:10:00
27	365320250345879_436781683199735	4695	2016-01-09 08:24:36
27	365320250345879_436766583201245	2890	2016-01-09 06:43:24
27	365320250345879_436750729869497	3976	2016-01-09 05:10:09
27	365320250345879_436748319869738	6096	2016-01-09 04:48:26
27	365320250345879_436577823220121	3102	2016-01-08 15:30:00
27	365320250345879_436548373223066	5263	2016-01-08 14:30:00
27	365320250345879_436562186555018	3047	2016-01-08 13:46:15
27	365320250345879_436543993223504	5910	2016-01-08 12:09:18
27	365320250345879_436484453229458	6130	2016-01-08 07:12:00
27	365320250345879_436480286563208	5373	2016-01-08 05:46:37
27	365320250345879_436479649896605	1921	2016-01-08 05:39:27
27	365320250345879_436433649901205	4082	2016-01-08 00:54:47
27	365320250345879_436398783238025	2645	2016-01-07 22:01:54
27	365320250345879_436275699917000	6700	2016-01-07 13:50:26
27	365320250345879_436245893253314	3470	2016-01-07 11:27:15
27	365320250345879_436233649921205	2188	2016-01-07 10:14:08
27	365320250345879_436216226589614	3224	2016-01-07 08:31:31
27	365320250345879_436209126590324	3297	2016-01-07 08:06:43
27	365320250345879_436205653257338	6910	2016-01-07 07:43:20
27	365320250345879_436183309926239	3798	2016-01-07 07:00:01
27	365320250345879_436174319927138	3900	2016-01-07 04:10:35
27	365320250345879_436039483273955	7554	2016-01-07 01:00:01
27	365320250345879_436147359929834	5604	2016-01-07 00:25:25
27	365320250345879_436044083273495	9776	2016-01-06 15:31:23
27	365320250345879_436010126610224	11494	2016-01-06 13:47:17
27	365320250345879_435994786611758	4538	2016-01-06 12:53:15
27	365320250345879_435867493291154	6286	2016-01-05 23:59:12
27	365320250345879_435730566638180	3780	2016-01-05 13:30:01
27	365320250345879_435720723305831	93	2016-01-05 12:30:53
27	365320250345879_435687386642498	3619	2016-01-05 11:00:00
27	365320250345879_435687193309184	17498	2016-01-05 08:16:38
27	365320250345879_435666869977883	4612	2016-01-05 06:57:43
27	365320250345879_435650719979498	3592	2016-01-05 05:09:47
27	365320250345879_435605099984060	6041	2016-01-05 00:46:54
27	365320250345879_435453163332587	5343	2016-01-04 13:44:50
27	365320250345879_435426600001910	4323	2016-01-04 11:05:59
27	365320250345879_435347093343194	3950	2016-01-04 02:30:24
27	365320250345879_435188210025749	5391	2016-01-04 02:00:00
27	365320250345879_435327560011814	6376	2016-01-04 00:27:39
27	365320250345879_435189466692290	4692	2016-01-03 14:37:26
27	365320250345879_435090913368812	3512	2016-01-03 09:30:01
27	365320250345879_435089223368981	3990	2016-01-03 07:30:00
27	365320250345879_434900930054477	5383	2016-01-03 02:00:00
27	365320250345879_434832160061354	4855	2016-01-02 10:08:44
27	365320250345879_434822646728972	5171	2016-01-02 09:28:23
27	365320250345879_434806013397302	3361	2016-01-02 08:00:19
27	365320250345879_434792756731961	6520	2016-01-02 06:08:25
27	365320250345879_434777043400199	5794	2016-01-02 04:04:31
27	365320250345879_434753290069241	4392	2016-01-02 02:13:20
27	365320250345879_434735300071040	5081	2016-01-02 00:06:30
27	365320250345879_434573436753893	4030	2016-01-01 11:08:26
27	365320250345879_434553493422554	3618	2016-01-01 09:25:41
27	365320250345879_434537576757479	3936	2016-01-01 07:55:01
27	365320250345879_434519670092603	13518	2016-01-01 07:08:31
27	365320250345879_434497000094870	3431	2016-01-01 04:40:00
27	365320250345879_434353646775872	5071	2015-12-31 16:25:21
27	365320250345879_434325746778662	9593	2015-12-31 15:59:01
27	365320250345879_434179613459942	3262	2015-12-31 04:37:18
27	365320250345879_434146406796596	4345	2015-12-31 00:57:08
27	365320250345879_434015120143058	5127	2015-12-30 14:03:29
27	365320250345879_433976020146968	2827	2015-12-30 12:00:01
27	365320250345879_433822313495672	3233	2015-12-30 06:00:00
27	365320250345879_433876203490283	4399	2015-12-30 02:50:20
27	365320250345879_433862696824967	6879	2015-12-30 01:31:42
27	365320250345879_433698900174680	1710	2015-12-29 12:39:53
27	365320250345879_433684396842797	1502	2015-12-29 12:00:15
27	365320250345879_433610590183511	6254	2015-12-29 10:00:00
27	365320250345879_433613026849934	5624	2015-12-29 09:00:00
27	365320250345879_433629083514995	1543	2015-12-29 08:00:01
27	365320250345879_433623256848911	7623	2015-12-29 05:46:50
27	365320250345879_433610370183533	2949	2015-12-29 04:10:26
27	365320250345879_433432496867987	3665	2015-12-29 02:00:01
27	365320250345879_433524293525474	5211	2015-12-29 00:33:10
27	365320250345879_433385426872694	8251	2015-12-28 13:12:29
27	365320250345879_433307740213796	4189	2015-12-28 05:46:37
27	365320250345879_433295063548397	2804	2015-12-28 04:14:33
27	365320250345879_433081953569708	5845	2015-12-27 10:21:58
27	365320250345879_433051080239462	4948	2015-12-27 07:20:59
27	365320250345879_433119323565971	14699	2015-12-27 04:00:00
27	365320250345879_433012763576627	4358	2015-12-27 03:30:07
27	365320250345879_432863753591528	16239	2015-12-26 14:13:26
27	365320250345879_432849076926329	7280	2015-12-26 12:57:06
27	365320250345879_432813586929878	9610	2015-12-26 10:46:14
27	365320250345879_432812503596653	5905	2015-12-26 10:36:00
27	365320250345879_432806576930579	6075	2015-12-26 10:20:00
27	365320250345879_432809370263633	8229	2015-12-26 10:08:06
27	365320250345879_432775450267025	3731	2015-12-26 06:33:13
27	365320250345879_432547796956457	4406	2015-12-25 09:57:47
27	365320250345879_432518510292719	1618	2015-12-25 06:24:48
27	365320250345879_432281416983095	1607	2015-12-24 09:30:27
27	365320250345879_432241436987093	2982	2015-12-24 05:01:26
27	365320250345879_432004007010836	6598	2015-12-23 13:00:02
27	365320250345879_431978003680103	2120	2015-12-23 11:00:22
27	365320250345879_431870027024234	5518	2015-12-23 07:46:51
27	365320250345879_431815017029735	2926	2015-12-23 07:35:43
27	365320250345879_431393593738544	992	2015-12-22 04:41:47
27	365320250345879_431034093774494	775	2015-12-21 10:30:00
27	365320250345879_430993247111912	760	2015-12-21 07:44:21
27	365320250345879_430729460471624	1053	2015-12-20 14:21:02
27	365320250345879_430693337141903	836	2015-12-20 11:51:38
27	365320250345879_430681090476461	653	2015-12-20 10:45:51
27	365320250345879_430560530488517	1364	2015-12-20 04:00:01
27	365320250345879_430532273824676	1189	2015-12-20 02:00:01
27	365320250345879_430361757175061	1591	2015-12-19 15:04:31
27	365320250345879_430245643853339	980	2015-12-19 05:21:00
27	365320250345879_430101760534394	1546	2015-12-18 17:26:47
27	365320250345879_430035663874337	850	2015-12-18 12:17:04
27	365320250345879_430002050544365	1714	2015-12-18 09:20:40
27	365320250345879_429921960552374	1689	2015-12-18 01:30:00
27	365320250345879_429685473909356	1116	2015-12-17 03:32:40
27	365320250345879_429556537255583	1045	2015-12-17 02:30:01
28	1025786357451330_1174366855926612	2247	2016-01-15 17:34:09
28	1025786357451330_1174240915939206	901	2016-01-15 14:02:00
28	1025786357451330_1174144135948884	641	2016-01-15 11:10:00
28	1025786357451330_1174133799283251	1248	2016-01-15 10:12:12
28	1025786357451330_1174091005954197	1495	2016-01-15 07:45:10
28	1025786357451330_1173913602638604	934	2016-01-15 04:15:00
28	1025786357451330_1173898139306817	890	2016-01-14 23:04:58
28	1025786357451330_1173470949349536	581	2016-01-14 05:19:34
28	1025786357451330_1173425912687373	703	2016-01-14 03:09:30
28	1025786357451330_1173057162724248	486	2016-01-13 13:49:00
28	1025786357451330_1173054789391152	344	2016-01-13 13:43:27
28	1025786357451330_1173047952725169	244	2016-01-13 13:24:53
28	1025786357451330_1173045906058707	258	2016-01-13 13:20:27
28	1025786357451330_1173042136059084	497	2016-01-13 13:11:11
28	1025786357451330_1173040679392563	373	2016-01-13 13:07:20
28	1025786357451330_1173035659393065	282	2016-01-13 12:55:35
28	1025786357451330_1173034782726486	315	2016-01-13 12:55:16
28	1025786357451330_1173022712727693	673	2016-01-13 12:28:12
28	1025786357451330_1173010432728921	581	2016-01-13 12:01:18
28	1025786357451330_1173005872729377	270	2016-01-13 11:47:38
28	1025786357451330_1172997906063507	395	2016-01-13 11:23:20
28	1025786357451330_1172994062730558	328	2016-01-13 11:20:43
28	1025786357451330_1172944326068865	1012	2016-01-13 10:00:00
28	1025786357451330_1172834946079803	677	2016-01-13 03:01:09
28	1025786357451330_1172519906111307	1315	2016-01-12 14:40:24
28	1025786357451330_1172424432787521	657	2016-01-12 10:15:37
28	1025786357451330_1172279506135347	498	2016-01-12 03:47:42
28	1025786357451330_1171699956193302	685	2016-01-11 09:45:23
28	1025786357451330_1171279952901969	657	2016-01-11 00:00:00
28	1025786357451330_1171242589572372	665	2016-01-10 14:44:56
28	1025786357451330_1168228673207097	239	2016-01-10 08:00:00
28	1025786357451330_1171051116258186	1190	2016-01-10 07:42:03
28	1025786357451330_1170968269599804	1206	2016-01-10 03:51:05
28	1025786357451330_1170455796317718	442	2016-01-09 13:00:00
28	1025786357451330_1170474569649174	422	2016-01-09 09:32:50
28	1025786357451330_1170489352981029	727	2016-01-09 07:24:40
28	1025786357451330_1170484226314875	407	2016-01-09 07:21:16
28	1025786357451330_1170483409648290	709	2016-01-09 07:01:08
28	1025786357451330_1170480456315252	497	2016-01-09 07:00:30
28	1025786357451330_1170443349652296	308	2016-01-09 04:54:42
28	1025786357451330_1169986206364677	773	2016-01-08 08:39:09
28	1025786357451330_1169883143041650	628	2016-01-08 03:38:41
28	1025786357451330_1169420439754587	444	2016-01-07 08:34:18
28	1025786357451330_1169347046428593	728	2016-01-07 04:44:23
28	1025786357451330_930799560308880	0	2016-01-06 14:30:18
28	1025786357451330_1168919689804662	800	2016-01-06 12:02:27
28	1025786357451330_1168914099805221	450	2016-01-06 11:48:52
28	1025786357451330_1168912453138719	441	2016-01-06 11:43:37
28	1025786357451330_1168762279820403	625	2016-01-06 05:41:10
28	1025786357451330_1168617409834890	791	2016-01-06 02:41:08
28	1025786357451330_1168593549837276	689	2016-01-06 01:50:47
28	1025786357451330_1168296826533615	783	2016-01-05 13:43:16
28	1025786357451330_1168223249874306	1004	2016-01-05 12:15:29
28	1025786357451330_1168145063215458	651	2016-01-05 05:52:42
28	1025786357451330_1168068763223088	856	2016-01-05 03:01:18
28	1025786357451330_1168066153223349	811	2016-01-05 02:51:47
28	1025786357451330_1167616419934989	746	2016-01-04 14:05:55
28	1025786357451330_1167525849944046	331	2016-01-04 10:56:26
28	1025786357451330_1167347063295258	988	2016-01-04 03:15:52
28	1025786357451330_1166701680026463	738	2016-01-03 10:00:00
28	1025786357451330_1166612426702055	813	2016-01-03 03:57:54
28	1025786357451330_1166573026705995	851	2016-01-03 03:18:07
28	1025786357451330_1165908790105752	970	2016-01-02 07:32:02
28	1025786357451330_1165556020141029	614	2016-01-01 18:04:57
28	1025786357451330_1165175530179078	765	2016-01-01 11:30:00
28	1025786357451330_1237301936296445	508	2016-01-01 09:53:42
28	1025786357451330_1165266426836655	388	2016-01-01 09:31:19
28	1025786357451330_1165153490181282	481	2016-01-01 05:59:50
28	1025786357451330_1164682576895040	1161	2015-12-31 16:00:20
28	1025786357451330_1164653866897911	671	2015-12-31 15:01:40
28	1025786357451330_1164398746923423	688	2015-12-31 05:47:03
28	1025786357451330_1164282560268375	731	2015-12-31 02:55:14
28	1025786357451330_1163842706979027	1339	2015-12-30 14:14:23
28	1025786357451330_1163667966996501	540	2015-12-30 09:19:50
28	1025786357451330_1163433400353291	1352	2015-12-30 00:51:43
28	1025786357451330_1162890580407573	646	2015-12-29 14:05:02
28	1025786357451330_1162869800409651	458	2015-12-29 11:30:00
28	1025786357451330_1162761783753786	870	2015-12-29 02:47:05
28	1025786357451330_1162453837117914	493	2015-12-28 23:10:45
28	1025786357451330_1162384897124808	1624	2015-12-28 13:52:08
28	1025786357451330_1162137090482922	613	2015-12-28 04:40:20
28	1025786357451330_1161538040542827	793	2015-12-27 05:01:05
28	1025786357451330_1161482453881719	698	2015-12-27 03:06:29
28	1025786357451330_1160713163958648	498	2015-12-26 10:52:30
28	1025786357451330_1160314277331870	832	2015-12-26 00:47:48
28	1025786357451330_1159582220738409	641	2015-12-25 13:00:01
28	1025786357451330_1159576474072317	430	2015-12-25 08:30:01
28	1025786357451330_1158991570797474	812	2015-12-24 13:06:55
28	1025786357451330_1158758977487400	658	2015-12-24 01:58:59
28	1025786357451330_1158420647521233	313	2015-12-23 13:51:46
28	1025786357451330_1158304097532888	430	2015-12-23 08:47:46
28	1025786357451330_1158156204214344	472	2015-12-23 01:57:58
28	1025786357451330_1158146297548668	716	2015-12-23 01:43:17
28	1025786357451330_1157869724242992	716	2015-12-22 14:37:44
28	1025786357451330_1157784217584876	548	2015-12-22 10:30:47
28	1025786357451330_1157561030940528	600	2015-12-22 00:40:59
28	1025786357451330_1157001207663177	514	2015-12-21 05:32:08
28	1025786357451330_1156519974377967	1080	2015-12-20 13:17:02
28	1025786357451330_1156247077738590	433	2015-12-20 01:49:55
28	1025786357451330_1156229984406966	555	2015-12-20 01:41:44
28	1025786357451330_1156217234408241	717	2015-12-20 00:56:00
28	1025786357451330_1155794081117223	443	2015-12-19 07:38:00
28	1025786357451330_1155696627793635	330	2015-12-19 02:43:49
28	1025786357451330_1155695131127118	371	2015-12-19 02:29:31
28	1025786357451330_1155684957794802	699	2015-12-19 02:06:00
28	1025786357451330_1155117397851558	644	2015-12-18 14:00:03
28	1025786357451330_1155102161186415	361	2015-12-18 12:05:01
28	1025786357451330_1155095391187092	322	2015-12-18 04:39:10
28	1025786357451330_1154769851219646	269	2015-12-17 14:40:10
28	1025786357451330_1154764077886890	150	2015-12-17 14:26:27
28	1025786357451330_1154759897887308	263	2015-12-17 14:14:14
28	1025786357451330_1154743014555663	295	2015-12-17 14:04:55
28	1025786357451330_1154621827901115	780	2015-12-17 08:32:27
28	1025786357451330_1154227651273866	481	2015-12-17 04:35:00
28	1025786357451330_1154474321249199	1250	2015-12-17 01:54:18
29	756275957803295_852251911539032	23	2016-01-15 04:22:24
29	756275957803295_852182138212676	16	2016-01-15 01:54:30
29	756275957803295_851280638302826	36	2016-01-13 05:35:48
29	756275957803295_850371028393787	35	2016-01-11 08:34:13
29	756275957803295_849022255195331	27	2016-01-08 09:52:50
29	756275957803295_848181841946039	23	2016-01-06 16:20:37
29	756275957803295_848003338630556	12	2016-01-06 08:10:42
29	756275957803295_847463352017888	17	2016-01-05 02:01:27
29	756275957803295_847186435378913	13	2016-01-04 11:47:47
29	756275957803295_846665978764292	22	2016-01-03 08:46:30
29	756275957803295_845274248903465	8	2015-12-31 11:44:00
29	756275957803295_844900962274127	20	2015-12-30 16:25:04
29	756275957803295_844871825610374	8	2015-12-30 15:01:45
29	756275957803295_844864542277769	17	2015-12-30 14:38:15
29	756275957803295_844861692278054	14	2015-12-30 14:29:01
29	756275957803295_844854675612089	17	2015-12-30 14:09:24
29	756275957803295_844820165615540	25	2015-12-30 12:24:50
29	756275957803295_844777212286502	16	2015-12-30 10:38:38
29	756275957803295_844170162347207	23	2015-12-29 04:12:34
29	756275957803295_844126572351566	10	2015-12-29 01:22:49
29	756275957803295_842813169149573	14	2015-12-26 05:54:07
29	756275957803295_842770955820461	31	2015-12-26 04:35:32
29	756275957803295_841040529326837	19	2015-12-23 06:56:05
29	756275957803295_840155342748689	19	2015-12-21 16:05:38
29	756275957803295_839523492811874	12	2015-12-20 10:08:13
29	756275957803295_838940472870176	4	2015-12-19 08:54:41
29	756275957803295_838939856203571	10	2015-12-19 08:51:26
29	756275957803295_838939326203624	13	2015-12-19 08:47:58
29	756275957803295_838930706204486	4	2015-12-19 08:29:21
29	756275957803295_838503489580541	17	2015-12-18 10:09:34
30	751677824959368_798205510306599	292	2016-01-15 13:33:17
30	751677824959368_798133556980461	28	2016-01-15 09:35:49
30	751677824959368_798064136987403	19	2016-01-15 06:00:56
30	751677824959368_797557997038017	42	2016-01-14 09:46:55
30	751677824959368_797545210372629	39	2016-01-14 07:38:47
30	751677824959368_797512357042581	32	2016-01-14 05:07:05
30	751677824959368_796977407096076	79	2016-01-13 02:06:32
30	751677824959368_796705857123231	55	2016-01-12 12:48:10
30	751677824959368_796248063835677	47	2016-01-11 13:40:44
30	751677824959368_796245530502597	38	2016-01-11 13:31:14
30	751677824959368_796045707189246	34	2016-01-11 03:57:06
30	751677824959368_795962527197564	54	2016-01-10 23:52:12
30	751677824959368_795715853888898	62	2016-01-10 13:31:11
30	751677824959368_795567883903695	59	2016-01-10 05:20:47
30	751677824959368_795513693909114	48	2016-01-10 02:13:41
30	751677824959368_795139137279903	66	2016-01-09 10:15:46
30	751677824959368_795023937291423	59	2016-01-09 03:46:29
30	751677824959368_794980973962386	48	2016-01-09 01:18:17
30	751677824959368_794980357295781	21	2016-01-09 01:15:48
30	751677824959368_794795193980964	20	2016-01-08 15:57:42
30	751677824959368_794708773989606	34	2016-01-08 12:28:50
30	751677824959368_794662993994184	34	2016-01-08 10:43:27
30	751677824959368_794316260695524	33	2016-01-07 15:50:31
30	751677824959368_794203230706827	25	2016-01-07 11:28:45
30	751677824959368_794150950712055	38	2016-01-07 08:16:05
30	751677824959368_794144710712679	84	2016-01-07 07:52:05
30	751677824959368_793221157471701	30	2016-01-05 11:48:31
30	751677824959368_792593004201183	35	2016-01-04 06:53:12
30	751677824959368_791618917631925	54	2016-01-02 12:10:55
30	751677824959368_791526827641134	29	2016-01-02 02:02:30
30	751677824959368_790589117734905	45	2015-12-31 10:22:26
30	751677824959368_790584851068665	28	2015-12-31 09:41:13
30	751677824959368_790513767742440	36	2015-12-31 06:58:57
30	751677824959368_790011464459337	17	2015-12-30 09:34:37
30	751677824959368_789897164470767	32	2015-12-30 03:26:20
30	751677824959368_789544784506005	44	2015-12-29 10:06:41
30	751677824959368_789400371187113	22	2015-12-29 00:44:33
30	751677824959368_789232617870555	49	2015-12-28 16:13:34
30	751677824959368_788955124564971	32	2015-12-28 02:08:35
30	751677824959368_788682351258915	35	2015-12-27 13:15:20
30	751677824959368_788542357939581	32	2015-12-27 06:14:09
30	751677824959368_788073814653102	52	2015-12-26 16:48:20
30	751677824959368_788059361321214	27	2015-12-26 16:07:27
30	751677824959368_788045334655950	53	2015-12-26 15:41:58
30	751677824959368_787067448087072	28	2015-12-25 10:00:01
30	751677824959368_787195988074218	23	2015-12-25 08:48:20
30	751677824959368_787122931414857	58	2015-12-25 06:09:49
30	751677824959368_786606581466492	29	2015-12-24 10:00:00
30	751677824959368_786599401467210	21	2015-12-24 06:24:22
30	751677824959368_786564434804040	38	2015-12-24 04:30:55
30	751677824959368_786346604825823	27	2015-12-23 16:59:49
30	751677824959368_786219218171895	26	2015-12-23 11:39:29
30	751677824959368_786002854860198	53	2015-12-23 02:22:13
30	751677824959368_785661204894363	31	2015-12-22 07:18:15
30	751677824959368_785194368274380	39	2015-12-21 11:08:13
30	751677824959368_784727471654403	24	2015-12-20 15:08:08
30	751677824959368_784045118389305	28	2015-12-19 04:13:10
30	751677824959368_783644375096046	22	2015-12-18 09:12:06
30	751677824959368_783264625134021	24	2015-12-17 11:31:43
30	751677824959368_783231238470693	35	2015-12-17 09:42:33
31	1633741366908742_1660445124238366	88	2016-01-15 11:30:01
31	1633741366908742_1660441940905351	112	2016-01-15 08:40:00
31	1633741366908742_1659807194302159	224	2016-01-15 07:28:05
31	1633741366908742_1660215887594623	150	2016-01-15 05:30:00
31	1633741366908742_1660113937604818	121	2016-01-15 03:30:02
31	1633741366908742_1660300984252780	102	2016-01-15 01:22:00
31	1633741366908742_1660198560929689	176	2016-01-14 14:02:46
31	1633741366908742_1660193897596822	555	2016-01-14 13:32:27
31	1633741366908742_1660167740932771	142	2016-01-14 11:46:37
31	1633741366908742_1660146727601539	119	2016-01-14 10:23:00
31	1633741366908742_1654887611460784	151	2016-01-14 05:42:29
31	1633741366908742_1659601900989355	182	2016-01-14 04:06:01
31	1633741366908742_1659761984306680	347	2016-01-13 12:38:00
31	1633741366908742_1659752550974290	201	2016-01-13 09:36:37
31	1633741366908742_1659595800989965	308	2016-01-13 07:00:01
31	1633741366908742_1654522134830665	218	2016-01-13 04:05:00
34	887106361337696_939702346078097	301	2016-01-10 07:00:01
31	1633741366908742_1659428921006653	142	2016-01-12 10:05:00
31	1633741366908742_1659117894371089	189	2016-01-11 14:54:27
31	1633741366908742_1658788014404077	252	2016-01-11 12:01:00
31	1633741366908742_1658554031094142	135	2016-01-11 10:04:00
31	1633741366908742_1658958754387003	123	2016-01-11 07:00:16
31	1633741366908742_1657556801193865	420	2016-01-10 12:00:00
31	1633741366908742_1658552271094318	256	2016-01-10 09:30:00
31	1633741366908742_1658524397763772	307	2016-01-10 06:30:01
31	1633741366908742_1658315871117958	292	2016-01-10 04:01:00
31	1633741366908742_1658232227792989	170	2016-01-09 11:58:58
31	1633741366908742_1657982481151297	106	2016-01-09 11:00:01
31	1633741366908742_1658197857796426	243	2016-01-09 10:10:50
31	1633741366908742_1657982124484666	89	2016-01-09 08:00:02
31	1633741366908742_1657937237822488	89	2016-01-09 03:00:01
31	1633741366908742_1657981981151347	97	2016-01-09 01:00:01
31	1633741366908742_1657965687819643	291	2016-01-08 16:37:43
31	1633741366908742_1657835284499350	124	2016-01-08 08:41:42
31	1633741366908742_1657630737853138	149	2016-01-07 15:50:46
31	1633741366908742_1657522884530590	130	2016-01-07 14:15:41
31	1633741366908742_1657498524533026	109	2016-01-07 09:00:00
31	1633741366908742_1652893484993530	244	2016-01-04 00:30:00
31	1633741366908742_1656249937991218	178	2016-01-03 08:32:04
31	1633741366908742_1654261444856734	202	2016-01-03 04:45:00
31	1633741366908742_1655950851354460	136	2016-01-02 09:43:01
31	1633741366908742_1654217601527785	105	2016-01-01 13:30:01
31	1633741366908742_1655644974718381	2	2016-01-01 08:53:42
31	1633741366908742_1704436823125985	0	2016-01-01 04:48:13
31	1633741366908742_1655576318058580	128	2016-01-01 04:35:55
31	1633741366908742_1653211588295053	71	2015-12-31 13:25:10
31	1633741366908742_541381302688670	0	2015-12-30 14:00:24
31	1633741366908742_1652651808351031	3774	2015-12-30 04:03:28
31	1633741366908742_1654331798183032	130	2015-12-29 09:30:01
31	1633741366908742_1654531481496397	167	2015-12-29 08:00:01
31	1633741366908742_1654278171521728	121	2015-12-29 04:30:01
31	1633741366908742_1654261321523413	159	2015-12-28 11:59:56
31	1633741366908742_1653959284886950	862	2015-12-28 04:17:00
31	1633741366908742_1653930238223188	268	2015-12-27 12:28:59
31	1633741366908742_1652896694993209	208	2015-12-26 11:00:01
31	1633741366908742_1652926458323566	96	2015-12-26 06:00:00
31	1633741366908742_1653488888267323	63	2015-12-26 02:59:41
31	1633741366908742_1652934114989467	168	2015-12-25 14:00:01
31	1633741366908742_1652652261684319	117	2015-12-25 11:00:01
31	1633741366908742_1653235171626028	87	2015-12-25 09:19:09
31	1633741366908742_1653201614962717	91	2015-12-25 06:38:06
31	1633741366908742_1652651315017747	151	2015-12-24 13:00:01
31	1633741366908742_1652890691660476	148	2015-12-24 11:22:46
31	1633741366908742_1652841161665429	3150	2015-12-24 02:41:35
31	1633741366908742_1652347685048110	264	2015-12-23 06:47:08
31	1633741366908742_1652444945038384	120	2015-12-23 04:00:00
31	1633741366908742_1651527201796825	111	2015-12-21 08:53:21
31	1633741366908742_1651519225130956	146	2015-12-21 08:23:34
31	1633741366908742_1650607741888771	133	2015-12-19 07:14:42
31	1633741366908742_1650567171892828	6	2015-12-19 04:51:37
31	1633741366908742_1650006651948880	127	2015-12-17 16:10:00
31	1633741366908742_1649918948624317	98	2015-12-17 12:53:46
32	1600588490215077_1653791134894812	72	2016-01-15 10:14:21
32	1600588490215077_1653550604918865	69	2016-01-14 14:27:41
32	1600588490215077_1653488571591735	73	2016-01-14 10:03:53
32	1600588490215077_1653252978281961	94	2016-01-13 14:44:30
32	1600588490215077_1653190004954925	59	2016-01-13 10:16:29
32	1600588490215077_1652908661649726	81	2016-01-12 10:36:31
32	1600588490215077_1652598575014068	66	2016-01-11 11:00:47
32	1600588490215077_1652183231722269	103	2016-01-10 05:45:50
32	1600588490215077_1651902721750320	59	2016-01-09 10:11:45
32	1600588490215077_1651585145115411	65	2016-01-08 11:59:46
32	1600588490215077_1651302408477018	58	2016-01-07 12:56:25
32	1600588490215077_1650947018512557	75	2016-01-06 08:49:23
32	1600588490215077_1650391441901448	88	2016-01-04 09:54:11
32	1600588490215077_1650086538598605	62	2016-01-03 08:43:12
32	1600588490215077_1649768201963772	73	2016-01-02 05:13:10
32	1600588490215077_1649454928661766	58	2016-01-01 05:55:04
32	1600588490215077_1649109002029692	64	2015-12-31 03:21:50
32	1600588490215077_1648597102080882	60	2015-12-29 12:54:54
32	1600588490215077_1648575502083042	43	2015-12-29 10:53:19
32	1600588490215077_1647699062170686	57	2015-12-26 09:06:46
32	1600588490215077_1647366935537232	41	2015-12-25 07:56:31
32	1600588490215077_1647128032227789	37	2015-12-24 09:28:04
32	1600588490215077_1646789448928314	68	2015-12-23 13:20:44
32	1600588490215077_1646764848930774	59	2015-12-23 11:34:58
32	1600588490215077_1646758652264727	33	2015-12-23 11:05:20
32	1600588490215077_1646304708976788	54	2015-12-22 11:40:09
32	1600588490215077_1645532479054011	38	2015-12-20 12:41:05
32	1600588490215077_1644864169120842	43	2015-12-18 11:03:12
32	1600588490215077_1644400149167244	51	2015-12-17 10:54:03
32	1600588490215077_1644346785839247	31	2015-12-17 05:28:42
33	441557072670526_547790025380563	6	2016-01-12 07:35:58
33	441557072670526_545065198986379	6	2016-01-04 12:04:25
33	441557072670526_542766149216284	3	2015-12-28 21:35:54
33	441557072670526_542044229288476	3	2015-12-26 14:46:42
33	441557072670526_541819025977663	6	2015-12-26 00:40:03
33	441557072670526_540723946087171	8	2015-12-23 09:55:54
33	441557072670526_540725439420355	10	2015-12-23 09:48:20
33	441557072670526_540724162753816	2	2015-12-23 09:45:12
33	441557072670526_540016112824621	1	2015-12-21 14:09:18
33	441557072670526_539352539557645	3	2015-12-20 07:18:10
33	441557072670526_538914879601411	4	2015-12-19 00:18:12
33	441557072670526_538457946313771	2	2015-12-17 16:27:06
33	441557072670526_538270209665878	2	2015-12-17 04:24:52
34	887106361337696_942075275840804	252	2016-01-15 13:09:11
34	887106361337696_942026489179016	282	2016-01-15 10:50:08
34	887106361337696_941948422520156	240	2016-01-15 06:11:03
34	887106361337696_941540802560918	293	2016-01-14 10:00:00
34	887106361337696_941537355894596	242	2016-01-14 08:51:29
34	887106361337696_941091252605873	279	2016-01-13 05:02:40
34	887106361337696_941034712611527	816	2016-01-13 00:33:24
34	887106361337696_940707995977532	285	2016-01-12 08:00:01
34	887106361337696_940465936001738	245	2016-01-12 00:00:01
34	887106361337696_940201686028163	142	2016-01-11 07:03:00
34	887106361337696_939994806048851	297	2016-01-11 00:00:01
34	887106361337696_939752422739756	357	2016-01-10 09:30:00
34	887106361337696_939679196080412	300	2016-01-10 04:30:05
34	887106361337696_939356272779371	433	2016-01-09 12:30:35
34	887106361337696_939408029440862	294	2016-01-09 11:00:00
34	887106361337696_938937856154546	391	2016-01-08 15:22:08
34	887106361337696_938783592836639	196	2016-01-08 07:00:00
34	887106361337696_938762712838727	227	2016-01-08 04:40:27
34	887106361337696_938485696199762	287	2016-01-07 13:40:00
34	887106361337696_938310176217314	817	2016-01-07 05:39:46
34	887106361337696_938287866219545	185	2016-01-07 04:00:25
34	887106361337696_937954686252863	346	2016-01-06 14:30:00
34	887106361337696_938049119576753	332	2016-01-06 13:50:00
34	887106361337696_937835582931440	1312	2016-01-06 09:11:43
34	887106361337696_937576542957344	260	2016-01-06 04:00:01
34	887106361337696_937429789638686	244	2016-01-05 13:50:00
34	887106361337696_937291616319170	142	2016-01-05 08:03:29
34	887106361337696_937219876326344	244	2016-01-05 04:30:01
34	887106361337696_936889283026070	333	2016-01-04 12:36:42
34	887106361337696_936821516366180	308	2016-01-04 09:12:00
34	887106361337696_936788903036108	234	2016-01-04 07:15:36
34	887106361337696_936612953053703	276	2016-01-04 00:03:01
34	887106361337696_936482756400056	301	2016-01-03 14:10:00
34	887106361337696_936362683078730	286	2016-01-03 08:06:04
34	887106361337696_936042893110709	343	2016-01-02 15:04:22
34	887106361337696_935698043145194	332	2016-01-02 00:03:01
34	887106361337696_935576826490649	281	2016-01-01 12:40:00
34	887106361337696_935025026545829	2772	2015-12-31 12:51:21
34	887106361337696_934611879920477	229	2015-12-30 04:00:00
34	887106361337696_933698620011803	296	2015-12-28 06:50:00
34	887106361337696_933271013387897	615	2015-12-27 14:50:00
34	887106361337696_933075676740764	308	2015-12-27 04:50:13
34	887106361337696_932925193422479	291	2015-12-26 14:40:00
34	887106361337696_932678146780517	167	2015-12-26 04:49:55
34	887106361337696_932225300159135	403	2015-12-25 14:15:42
34	887106361337696_932176780163987	540	2015-12-25 12:56:54
34	887106361337696_931466806901651	253	2015-12-24 11:56:50
34	887106361337696_931421120239553	249	2015-12-24 09:51:49
34	887106361337696_931360990245566	209	2015-12-24 07:16:21
34	887106361337696_930912256957106	339	2015-12-23 15:03:55
34	887106361337696_930876180294047	263	2015-12-23 13:12:52
34	887106361337696_930720756976256	1942	2015-12-23 05:05:18
34	887106361337696_930326387015693	255	2015-12-22 11:13:21
34	887106361337696_930003203714678	310	2015-12-21 15:22:52
34	887106361337696_929618227086509	311	2015-12-21 04:00:31
34	887106361337696_929533980428267	1040	2015-12-20 13:46:11
34	887106361337696_929545167093815	239	2015-12-19 16:00:00
34	887106361337696_929033837144948	296	2015-12-19 12:22:13
34	887106361337696_929015837146748	224	2015-12-19 11:10:05
34	887106361337696_928933367154995	230	2015-12-19 07:17:10
34	887106361337696_928601260521539	259	2015-12-18 12:52:06
34	887106361337696_928279833887015	273	2015-12-18 09:00:01
34	887106361337696_927192377329094	379	2015-12-18 02:07:09
34	887106361337696_927187220662943	308	2015-12-17 13:01:01
34	887106361337696_928070830574582	311	2015-12-17 09:46:22
34	887106361337696_927956343919364	117	2015-12-17 03:43:11
35	1091395107604747_1242486912495565	463	2016-01-15 13:13:29
35	1091395107604747_1242480172496239	1221	2016-01-15 12:52:08
35	1091395107604747_1242240642520192	560	2016-01-15 11:30:00
35	1091395107604747_1242363129174610	883	2016-01-15 06:58:11
35	1091395107604747_1242258055851784	1095	2016-01-15 03:59:00
35	1091395107604747_1242228412521415	720	2016-01-14 23:32:27
35	1091395107604747_1242065839204339	872	2016-01-14 15:50:04
35	1091395107604747_1241973562546900	475	2016-01-14 12:03:00
35	1091395107604747_1241853445892245	432	2016-01-14 04:13:10
35	1091395107604747_1241779539232969	526	2016-01-14 00:23:40
35	1091395107604747_1241324035945186	1304	2016-01-13 04:00:00
35	1091395107604747_1241282019282721	758	2016-01-13 00:23:47
35	1091395107604747_1240972905980299	2385	2016-01-12 10:28:34
35	1091395107604747_1240885642655692	417	2016-01-12 04:09:58
35	1091395107604747_1240827719328151	1394	2016-01-12 01:31:43
35	1091395107604747_1240515979359325	451	2016-01-11 14:10:33
35	1091395107604747_1240489812695275	162	2016-01-11 12:50:04
35	1091395107604747_1240476492696607	112	2016-01-11 12:31:11
35	1091395107604747_1240474662696790	120	2016-01-11 12:26:10
35	1091395107604747_1240461149364808	242	2016-01-11 12:07:22
35	1091395107604747_1240414736036116	171	2016-01-11 10:40:47
35	1091395107604747_1240396682704588	245	2016-01-11 09:46:38
35	1091395107604747_1240199439390979	561	2016-01-11 00:07:00
35	1091395107604747_1239946702749586	1121	2016-01-10 14:29:50
35	1091395107604747_1239852982758958	945	2016-01-10 10:58:36
35	1091395107604747_1239762759434647	769	2016-01-10 06:58:34
35	1091395107604747_1239668819444041	303	2016-01-10 06:00:01
35	1091395107604747_1239713149439608	455	2016-01-10 04:46:08
35	1091395107604747_1239680479442875	652	2016-01-10 03:26:31
35	1091395107604747_1239335039477419	440	2016-01-09 14:27:27
35	1091395107604747_1239235056154084	547	2016-01-09 11:17:34
35	1091395107604747_1239139829496940	424	2016-01-09 06:05:59
35	1091395107604747_1239058239505099	1097	2016-01-09 01:32:38
35	1091395107604747_1238694542874802	655	2016-01-08 11:45:26
35	1091395107604747_1238574776220112	405	2016-01-08 04:14:42
35	1091395107604747_1238513176226272	473	2016-01-08 01:37:50
35	1091395107604747_1238023329608590	518	2016-01-07 10:30:00
35	1091395107604747_533046326859459	148	2016-01-07 08:41:46
35	1091395107604747_1238047942939462	177	2016-01-07 06:22:32
35	1091395107604747_1237904046287185	1299	2016-01-07 00:01:52
35	1091395107604747_1237671116310478	771	2016-01-06 14:55:49
35	1091395107604747_1237568992987357	187	2016-01-06 10:48:22
35	1091395107604747_1237420623002194	782	2016-01-06 04:07:38
35	1091395107604747_1237352676342322	458	2016-01-06 01:37:59
35	1091395107604747_1237022763041980	661	2016-01-05 12:57:20
35	1091395107604747_1236830219727901	304	2016-01-05 04:41:21
35	1091395107604747_1236763933067863	299	2016-01-05 00:45:14
35	1091395107604747_1236447396432850	1470	2016-01-04 13:29:44
35	1091395107604747_1236369089774014	199	2016-01-04 09:34:21
35	1091395107604747_1236052359805687	188	2016-01-04 00:30:27
35	1091395107604747_1235959679814955	983	2016-01-03 14:30:33
35	1091395107604747_1235864683157788	348	2016-01-03 11:22:55
35	1091395107604747_1235855063158750	279	2016-01-03 11:03:50
35	1091395107604747_1235841053160151	108	2016-01-03 10:23:18
35	1091395107604747_1235714436506146	306	2016-01-03 03:53:25
35	1091395107604747_1235315863212670	453	2016-01-02 12:15:00
35	1091395107604747_831983530244972	85	2016-01-02 01:20:38
35	1091395107604747_1234851173259139	121	2016-01-01 13:58:39
35	1091395107604747_1234811843263072	272	2016-01-01 12:00:55
35	1091395107604747_1234592999951623	284	2016-01-01 01:24:57
35	1091395107604747_1234307683313488	603	2015-12-31 15:59:19
35	1091395107604747_1234277703316486	490	2015-12-31 14:56:31
35	1091395107604747_1234061806671409	393	2015-12-31 04:11:26
35	1091395107604747_1233660346711555	2471	2015-12-30 13:23:01
35	1091395107604747_1233494286728161	308	2015-12-30 04:00:01
35	1091395107604747_1232994043444852	22	2015-12-29 04:10:54
35	1091395107604747_1232932413451015	218	2015-12-29 00:32:16
35	1091395107604747_1232926360118287	99	2015-12-29 00:09:07
35	1091395107604747_1232700400140883	227	2015-12-28 15:54:23
35	1091395107604747_1232617693482487	1004	2015-12-28 13:13:01
35	1091395107604747_1232576010153322	127	2015-12-28 09:58:29
35	1091395107604747_1232377946839795	317	2015-12-27 23:55:03
35	1091395107604747_1232165956860994	1004	2015-12-27 13:51:57
35	1091395107604747_1232046760206247	310	2015-12-27 07:26:36
35	1091395107604747_1231998993544357	331	2015-12-27 04:38:54
35	1091395107604747_1231688126908777	602	2015-12-26 13:12:17
35	1091395107604747_1231583663585890	523	2015-12-26 07:42:07
35	1091395107604747_1231515946925995	226	2015-12-26 03:35:10
35	1091395107604747_1231490533595203	309	2015-12-26 02:00:34
35	1091395107604747_1231063990304524	771	2015-12-25 14:36:35
35	1091395107604747_1230830560327867	412	2015-12-25 10:00:01
35	1091395107604747_1230596910351232	534	2015-12-25 01:42:09
35	1091395107604747_1230100577067532	235	2015-12-24 13:00:43
35	1091395107604747_1229821850428738	368	2015-12-24 00:08:47
35	1091395107604747_1229561900454733	248	2015-12-23 13:48:35
35	1091395107604747_1229543793789877	102	2015-12-23 13:27:33
35	1091395107604747_1166777646733159	1280	2015-12-23 12:38:28
35	1091395107604747_1229318110479112	178	2015-12-23 07:32:46
35	1091395107604747_1229219857155604	484	2015-12-23 02:40:34
35	1091395107604747_1229210140489909	409	2015-12-23 01:50:53
35	1091395107604747_1228862593857997	266	2015-12-22 14:34:20
35	1091395107604747_1228788670532056	279	2015-12-22 11:06:29
35	1091395107604747_1228325803911676	2016	2015-12-21 13:47:26
35	1091395107604747_1228095707268019	228	2015-12-21 04:00:01
35	1091395107604747_1228020607275529	483	2015-12-21 00:04:59
35	1091395107604747_1227113307366259	745	2015-12-19 15:00:04
35	1091395107604747_1227178760693047	329	2015-12-19 12:00:09
35	1091395107604747_1227135427364047	274	2015-12-19 09:18:08
35	1091395107604747_1226567614087495	198	2015-12-18 09:45:00
35	1091395107604747_1226515380759385	902	2015-12-18 04:47:53
35	1091395107604747_1226458360765087	222	2015-12-18 01:26:14
35	1091395107604747_1226201957457394	688	2015-12-17 13:00:12
35	1091395107604747_1226028910808032	268	2015-12-17 02:50:21
36	893657620668012_1093702120663560	2151	2016-01-15 13:05:55
36	893657620668012_1093664467333992	1884	2016-01-15 11:18:34
36	893657620668012_1093612684005837	3167	2016-01-15 08:35:18
36	893657620668012_1093434327357006	2004	2016-01-15 01:09:17
36	893657620668012_1093064284060677	2087	2016-01-14 09:40:09
36	893657620668012_1093040590729713	2203	2016-01-14 08:05:59
36	893657620668012_1092982254068880	2156	2016-01-14 05:17:04
36	893657620668012_1092933260740446	1834	2016-01-14 02:22:21
36	893657620668012_1092913107409128	2049	2016-01-14 01:14:39
36	893657620668012_1092574877442951	2153	2016-01-13 09:17:22
36	893657620668012_1092437157456723	2441	2016-01-13 01:31:52
36	893657620668012_1091998817500557	2172	2016-01-12 09:43:35
36	893657620668012_1091981987502240	2001	2016-01-12 08:38:40
36	893657620668012_1091662447534194	2194	2016-01-11 18:24:45
36	893657620668012_1091371530896619	1882	2016-01-11 09:00:23
36	893657620668012_1091285317571907	2101	2016-01-11 04:28:24
36	893657620668012_1090991354267970	2184	2016-01-10 17:11:47
36	893657620668012_1090810907619348	2313	2016-01-10 11:18:02
36	893657620668012_1090652670968505	2191	2016-01-10 03:44:21
36	893657620668012_1090604477639991	2034	2016-01-10 01:05:12
36	893657620668012_1090201631013609	4121	2016-01-09 08:56:20
36	893657620668012_1090127871020985	1600	2016-01-09 04:41:16
36	893657620668012_1090074201026352	1705	2016-01-09 01:59:31
36	893657620668012_1089715541062218	1962	2016-01-08 10:03:31
36	893657620668012_1089571697743269	1928	2016-01-08 01:27:58
36	893657620668012_1089208747779564	1951	2016-01-07 09:29:45
36	893657620668012_1089110567789382	2261	2016-01-07 03:27:42
36	893657620668012_1088757901157982	1294	2016-01-06 13:21:39
36	893657620668012_1088490241184748	2675	2016-01-06 01:29:27
36	893657620668012_1088212391212533	1268	2016-01-05 13:03:44
36	893657620668012_1088035077896931	1834	2016-01-05 04:51:11
36	893657620668012_1087601881273584	1882	2016-01-04 14:06:20
36	893657620668012_1087428901290882	2319	2016-01-04 04:28:27
36	893657620668012_1087000384667067	1655	2016-01-03 11:30:21
36	893657620668012_1086896668010772	2045	2016-01-03 05:05:37
36	893657620668012_1086568101376962	2012	2016-01-02 14:01:56
36	893657620668012_1086414314725674	1937	2016-01-02 04:55:33
36	893657620668012_1085911701442602	3225	2016-01-01 09:12:35
36	893657620668012_1085713078129131	3136	2016-01-01 00:12:20
36	893657620668012_1085446174822488	1796	2015-12-31 14:52:14
36	893657620668012_1085169808183458	1502	2015-12-31 01:35:05
36	893657620668012_1084435888256850	2051	2015-12-29 18:47:44
36	893657620668012_1084052141628558	1640	2015-12-29 03:41:49
36	893657620668012_1083738011659971	1805	2015-12-28 13:42:38
36	893657620668012_1083226861711086	1398	2015-12-27 13:20:35
36	893657620668012_1082980418402397	1465	2015-12-27 00:45:43
36	893657620668012_1082258225141283	2258	2015-12-26 01:33:54
36	893657620668012_1081632228537216	1704	2015-12-25 05:50:00
36	893657620668012_1081159218584517	1512	2015-12-24 15:23:08
36	893657620668012_1080980778602361	1113	2015-12-24 09:48:36
36	893657620668012_1080770761956696	1547	2015-12-24 01:19:36
36	893657620668012_1080223912011381	1911	2015-12-23 02:19:40
36	893657620668012_1519845001646673	895	2015-12-21 14:53:08
36	893657620668012_1078641125502993	2808	2015-12-20 09:31:45
36	893657620668012_1078066928893746	1123	2015-12-19 05:56:46
36	893657620668012_1077226145644491	1759	2015-12-17 16:00:00
36	893657620668012_1076981512335621	1760	2015-12-17 02:04:39
37	368933556540616_746509008783067	4006	2016-01-15 13:54:00
37	368933556540616_746423455458289	2792	2016-01-15 10:03:00
37	368933556540616_746093328824635	3625	2016-01-15 06:54:01
37	368933556540616_745594455541189	5709	2016-01-15 04:45:01
37	368933556540616_746084238825544	5029	2016-01-15 01:50:00
37	368933556540616_746075942159707	8224	2016-01-14 11:15:00
37	368933556540616_746055608828407	5286	2016-01-14 08:12:54
37	368933556540616_745993378834630	5340	2016-01-14 03:19:56
37	368933556540616_745984562168845	3389	2016-01-14 02:56:10
37	368933556540616_745588768875091	4113	2016-01-14 02:45:00
37	368933556540616_745607428873225	5746	2016-01-13 13:00:01
37	368933556540616_745574005543234	4054	2016-01-13 09:05:00
37	368933556540616_745477988886169	10333	2016-01-13 02:15:17
37	368933556540616_745160725584562	4507	2016-01-12 13:01:01
37	368933556540616_745135045587130	5290	2016-01-12 08:50:01
37	368933556540616_745070105593624	6765	2016-01-12 02:48:14
37	368933556540616_744745765626058	2253	2016-01-11 11:34:37
37	368933556540616_744738175626817	3741	2016-01-11 08:40:39
37	368933556540616_744684682298833	4587	2016-01-11 05:20:13
37	368933556540616_744636248970343	7347	2016-01-11 02:07:12
37	368933556540616_744328625667772	2841	2016-01-10 13:05:01
37	368933556540616_744319575668677	52	2016-01-10 09:20:39
37	368933556540616_744187035681931	9177	2016-01-10 03:12:09
37	368933556540616_743843295716305	3578	2016-01-09 09:55:00
37	368933556540616_743724315728203	3611	2016-01-09 03:08:29
37	368933556540616_743390999094868	67	2016-01-08 09:01:07
37	368933556540616_743321805768454	7215	2016-01-08 03:21:54
37	368933556540616_742894945811140	5294	2016-01-07 09:20:00
37	368933556540616_742359179198050	4195	2016-01-07 02:53:00
37	368933556540616_742336935866941	3438	2016-01-06 07:05:00
37	368933556540616_742267049207263	3625	2016-01-06 02:12:12
37	368933556540616_741998859234082	5521	2016-01-05 13:10:00
37	368933556540616_741994955901139	65	2016-01-05 09:12:10
37	368933556540616_741893362577965	3782	2016-01-05 03:07:10
37	368933556540616_741541949279773	2777	2016-01-04 13:10:01
37	368933556540616_741529062614395	7489	2016-01-04 09:25:00
37	368933556540616_741489272618374	3083	2016-01-04 04:10:00
37	368933556540616_741138362653465	4110	2016-01-03 05:03:31
37	368933556540616_740801676020467	147	2016-01-02 07:34:08
37	368933556540616_740491862718115	3532	2016-01-01 10:46:19
37	368933556540616_740005356100099	11638	2016-01-01 02:25:01
37	368933556540616_740028736097761	4011	2015-12-31 09:14:00
37	368933556540616_740003142766987	3605	2015-12-31 06:08:27
37	368933556540616_739640522803249	4270	2015-12-30 10:31:37
37	368933556540616_739543949479573	5178	2015-12-30 03:02:38
37	368933556540616_739319686168666	5432	2015-12-29 13:59:37
37	368933556540616_739238062843495	4427	2015-12-29 09:04:23
37	368933556540616_739147212852580	5073	2015-12-29 01:45:00
37	368933556540616_738876366212998	5745	2015-12-28 09:50:54
37	368933556540616_738799262887375	3230	2015-12-28 03:08:41
37	368933556540616_737544003012901	4942	2015-12-27 04:04:01
37	368933556540616_737432809690687	2603	2015-12-26 03:44:01
37	368933556540616_737535839680384	33	2015-12-25 08:21:28
37	368933556540616_737408459693122	3053	2015-12-25 03:05:55
37	368933556540616_736850676415567	3804	2015-12-24 03:41:44
37	368933556540616_736509589783009	5925	2015-12-23 11:02:22
37	368933556540616_736404903126811	9508	2015-12-23 02:38:25
37	368933556540616_736005696500065	4118	2015-12-22 03:23:03
37	368933556540616_735559203211381	4716	2015-12-21 03:10:29
37	368933556540616_735253059908662	5534	2015-12-20 08:19:52
37	368933556540616_734434829990485	3771	2015-12-19 03:31:00
37	368933556540616_916198371750377	0	2015-12-18 08:58:02
37	368933556540616_734403539993614	3493	2015-12-18 03:44:35
37	368933556540616_733988790035089	3007	2015-12-17 03:23:13
38	863388347084952_940278276062625	327	2016-01-15 07:27:45
38	863388347084952_940258769397909	343	2016-01-15 05:33:32
38	863388347084952_940256296064823	28	2016-01-15 04:36:36
38	863388347084952_940242269399559	668	2016-01-15 04:22:41
38	863388347084952_940216989402087	377	2016-01-15 02:31:18
38	863388347084952_939927126097740	63	2016-01-14 14:01:36
38	863388347084952_939839292773190	1210	2016-01-14 12:00:00
38	863388347084952_939340116156441	214	2016-01-14 08:45:00
38	863388347084952_939716612785458	393	2016-01-14 03:44:05
38	863388347084952_939705862786533	137	2016-01-14 02:51:31
38	863388347084952_939182802838839	1464	2016-01-13 23:50:00
38	863388347084952_939326516157801	266	2016-01-13 12:28:30
38	863388347084952_939301816160271	2	2016-01-13 11:00:33
38	863388347084952_936281003129019	222	2016-01-13 08:33:42
38	863388347084952_939209442836175	361	2016-01-13 06:08:08
38	863388347084952_939181052839014	1159	2016-01-13 04:12:19
38	863388347084952_939160936174359	245	2016-01-13 03:22:31
38	863388347084952_939141656176287	155	2016-01-13 02:31:17
38	863388347084952_938794822877637	201	2016-01-12 14:53:27
38	863388347084952_938779706212482	396	2016-01-12 13:17:21
38	863388347084952_938717876218665	528	2016-01-12 11:13:23
38	863388347084952_938702606220192	133	2016-01-12 10:23:18
38	863388347084952_938662719557514	189	2016-01-12 07:42:15
38	863388347084952_938616009562185	432	2016-01-12 06:01:01
38	863388347084952_938600786230374	185	2016-01-12 05:20:04
38	863388347084952_938263136264139	226	2016-01-11 14:25:13
38	863388347084952_938221506268302	271	2016-01-11 12:32:15
38	863388347084952_938104809613305	424	2016-01-11 06:21:20
38	863388347084952_938070566283396	309	2016-01-11 05:59:47
38	863388347084952_938051922951927	240	2016-01-11 04:55:23
38	863388347084952_938042146286238	261	2016-01-11 04:30:01
38	863388347084952_937457476344705	346	2016-01-10 11:54:31
38	863388347084952_937447916345661	218	2016-01-10 08:00:50
38	863388347084952_937006369723149	253	2016-01-09 13:05:02
38	863388347084952_936601383096981	437	2016-01-08 18:06:29
38	863388347084952_936421389781647	383	2016-01-08 12:30:00
38	863388347084952_936280743129045	283	2016-01-08 11:00:00
38	863388347084952_936350193122100	459	2016-01-08 07:28:04
38	863388347084952_935932466497206	344	2016-01-07 11:15:11
38	863388347084952_935876649836121	456	2016-01-07 08:23:58
38	863388347084952_935781053179014	526	2016-01-07 04:10:18
38	863388347084952_935385999885186	470	2016-01-06 13:38:46
38	863388347084952_1000544269991535	172	2016-01-06 08:27:29
38	863388347084952_935221003235019	262	2016-01-06 07:52:06
38	863388347084952_935101673246952	581	2016-01-06 01:46:00
38	863388347084952_934839806606472	1575	2016-01-05 14:47:37
38	863388347084952_934632296627223	538	2016-01-05 11:50:00
38	863388347084952_934682889955497	216	2016-01-05 07:52:17
38	863388347084952_932375823519537	377	2016-01-04 11:33:48
38	863388347084952_934093640014422	468	2016-01-04 09:17:40
38	863388347084952_933545156735937	265	2016-01-03 12:11:50
38	863388347084952_933469696743483	365	2016-01-03 09:08:59
38	863388347084952_933442936746159	9	2016-01-03 06:52:33
38	863388347084952_928362053920914	308	2016-01-03 02:53:26
38	863388347084952_932974323459687	347	2016-01-02 13:10:22
38	863388347084952_932871383469981	225	2016-01-02 07:45:54
38	863388347084952_932755306814922	536	2016-01-02 02:07:16
38	863388347084952_932743173482802	343	2016-01-02 01:30:09
38	863388347084952_932725766817876	347	2016-01-02 00:29:04
38	863388347084952_932402956850157	282	2016-01-01 14:10:00
38	863388347084952_932370426853410	434	2016-01-01 09:58:34
38	863388347084952_932226930201093	687	2016-01-01 02:56:02
38	863388347084952_931934313563688	753	2015-12-31 16:02:23
38	863388347084952_931827646907688	333	2015-12-31 11:55:43
38	863388347084952_931772340246552	238	2015-12-31 09:09:14
38	863388347084952_931098616980591	331	2015-12-30 23:50:00
38	863388347084952_931115966978856	322	2015-12-30 09:09:17
38	863388347084952_931063766984076	385	2015-12-30 03:30:05
38	863388347084952_927582000665586	274	2015-12-30 00:32:24
38	863388347084952_926691550754631	217	2015-12-29 12:24:08
38	863388347084952_930501097040343	10	2015-12-29 03:33:11
38	863388347084952_930134967076956	1950	2015-12-28 12:55:57
38	863388347084952_1098076983550278	0	2015-12-28 11:07:43
38	863388347084952_930073250416461	930	2015-12-28 09:15:35
38	863388347084952_927688807321572	683	2015-12-28 01:25:35
38	863388347084952_929483583808761	737	2015-12-27 11:54:47
38	863388347084952_928969407193512	611	2015-12-27 06:03:19
38	863388347084952_928849757205477	334	2015-12-26 09:27:48
38	863388347084952_928777553879364	310	2015-12-26 07:56:42
38	863388347084952_928181070605679	351	2015-12-26 03:00:00
38	863388347084952_928719057218547	219	2015-12-26 02:40:22
38	863388347084952_928368460586940	251	2015-12-25 11:53:58
38	863388347084952_923646141059172	421	2015-12-25 08:00:00
38	863388347084952_927700800653706	249	2015-12-25 00:05:01
38	863388347084952_926695377420915	472	2015-12-24 11:20:00
38	863388347084952_927704520653334	259	2015-12-24 10:03:19
38	863388347084952_927137350710051	273	2015-12-24 05:22:01
38	863388347084952_927517060672080	376	2015-12-24 02:21:12
38	863388347084952_927492174007902	375	2015-12-24 01:41:00
38	863388347084952_927488324008287	348	2015-12-24 01:33:58
38	863388347084952_927084697381983	1108	2015-12-23 06:04:17
38	863388347084952_926668400756946	440	2015-12-22 13:32:44
38	863388347084952_926578427432610	470	2015-12-22 08:18:45
38	863388347084952_926546127435840	460	2015-12-22 05:45:50
38	863388347084952_925704920853294	3106	2015-12-21 13:50:00
38	863388347084952_925468140876972	263	2015-12-21 07:52:34
38	863388347084952_924882160935570	685	2015-12-20 13:59:18
38	863388347084952_924755497614903	353	2015-12-20 12:00:05
38	863388347084952_924765870947199	309	2015-12-20 08:15:21
38	863388347084952_924133074343812	346	2015-12-19 13:26:21
38	863388347084952_924132307677222	247	2015-12-19 12:18:13
38	863388347084952_924245660999220	276	2015-12-19 11:10:36
38	863388347084952_924197304337389	541	2015-12-19 08:00:56
38	863388347084952_924134027677050	346	2015-12-19 06:47:47
38	863388347084952_924084294348690	537	2015-12-19 02:21:06
38	863388347084952_923676367722816	493	2015-12-18 08:11:20
38	863388347084952_921175407972912	356	2015-12-17 12:00:02
[truncated: 12,097 more rows]
